# Supplementary material for: Propofol anesthesia decreases the incidence of new-onset postoperative atrial fibrillation compared to desflurane in patients undergoing video-assisted thoracoscopic surgery: A retrospective single-center study
Source: PLoS One. 2023 May 2;18(5):e0285120. doi: 10.1371/journal.pone.0285120 (PMC10153745; doi:10.1371/journal.pone.0285120)
Supplement: S1 File — (XLSX) [file pone.0285120.s001.xlsx]

## Sheet: Sheet1
No.	Beta-blocker (yes/no)	LN dissection	Pathology	longest-shortest P wave duration (dispersion)	longest QRS duration in any lead	LAE	longest PR interval in any lead	LVH	ASA-PS	POAF	Sex	Anesthetic agent (0:Des, 1;Propo)	Age	Ht	BW	HT	DM	COPD	Current smoker	potassium	OP. time (hr)	OP. time (min)	Anesth. Time (hr)	Anesth. Time (min)	OLV(min)	balance /bw/time	Bleeding	type of surgery	surgical site	max propofol concentration	min propofol concentration
1	0	2	other than SCLC	52	114	0	196	0	2	0	1	1	65	174	87	1	1	0	0	3.6	6.03333	362	7.8	468	339	1.90834	350	lobectomy	RUL	3	2.5
3	0	2	other than SCLC	82	102	1	178	1	2	0	0	1	63	158	50	1	0	0	0	3.7	3.46667	208	4.85	291	190	5.29897	150	lobectomy	RUL	2.8	2
4	0	3	other than SCLC	64	112	0	154	1	1	0	1	1	55	164	69	0	0	0	0	4.1	4.15	249	5.51667	331	193	4.47918	30	lobectomy	LLL	2.5	2
5	0	2	other than SCLC	14	114	0	160	0	2	0	1	1	74	160	50	0	0	0	1	3.9	4.31667	259	5.81667	349	231	4.59026	200	lobectomy	LLL	2.7	2.5
6	0	2	other than SCLC	66	104	0	150	1	2	0	1	1	68	152	60	0	0	0	0	4.1	5.48333	329	6.76667	406	332	-0.123153	150	lobectomy	RUL	2.5	2
8	0	0,1	other than SCLC	66	128	1	182	0	3	0	1	1	64	168	70	1	0	0	0	3.7	5.85	351	7.96667	478	313	3.24567	30	segmentectomy	Rseg	3	1.3
9	0	2	other than SCLC	92	108	1	170	0	1	0	0	1	61	159	44	0	0	0	0	3.9	2.68333	161	4.06667	244	134	5.02981	110	lobectomy	RUL	3	2.6
10	0	2	other than SCLC	70	106	0	188	0	2	0	1	1	67	164	70	1	0	1	1	4.5	4.93333	296	6.41667	385	264	1.6141	35	segmentectomy	Lseg	3	2.6
12	0	2	other than SCLC	36	102	0	168	0	2	0	1	1	58	165	62	0	0	0	0	4.1	5.43333	326	6.96667	418	324	2.67402	350	lobectomy	LUL	3	2.3
13	0	3	other than SCLC	66	104	0	148	1	2	0	0	1	72	149.5	43	0	0	0	0	3.9	4.16667	250	5.8	348	303	1.5838	100	lobectomy	RUL	2.4	2.4
14	0	2	other than SCLC	38	124	0	162	0	2	0	1	1	64	160	60	0	0	0	1	3.9	4.76667	286	6.01667	361	224	4.11357	100	lobectomy	LLL	2.5	2.5
15	0	0,1	other than SCLC	36	106	1	194	0	2	0	1	1	55	171	60	1	0	0	0	3.8	2.7	162	4.03333	242	264	8.20248	50	lobectomy	LLL	3	2.4
17	0	2	other than SCLC	86	96	0	216	0	1	0	1	1	77	153	55.5	0	0	0	0	4.2	5.28333	317	6.83333	410	137	3.3619	150	lobectomy	RUL	2	1.8
18	0	2	other than SCLC	16	104	0	176	0	3	0	1	1	72	171	68	1	0	1	0	4.5	5.36667	322	6.65	399	291	3.24382	50	lobectomy	RUL	1.8	1.6
19	0	2	other than SCLC	84	134	0	164	0	2	0	1	1	72	150	70	0	0	0	0	4	6.76667	406	8.08333	485	297	4.64801	250	lobectomy	LLL	2.4	2
20	0	0,1	other than SCLC	70	100	0	176	0	2	0	0	1	78	155	46	0	0	1	0	3.6	6.05	363	8.01667	481	381	4.74555	255	lobectomy	LUL	2.4	2
22	0	2	other than SCLC	80	154	1	198	0	2	0	1	1	81	156.6	52	0	1	0	0	3.6	4.68333	281	6.15	369	345	3.00188	250	lobectomy	RLL	2.5	2
23	0	2	other than SCLC	68	154	1	176	0	2	0	1	1	67	162	62	0	0	0	0	3.8	7.13333	428	8.65	519	267	3.09528	100	lobectomy	LUL	2.2	2
24	0	0,1	other than SCLC	82	106	0	156	0	2	0	0	1	63	150	50	0	0	0	0	3.7	5.13333	308	6.81667	409	397	6.10269	60	lobectomy	LUL	2.8	2
26	0	2	other than SCLC	58	110	0	156	0	1	0	1	1	42	172	68	0	0	0	0	4	4.71667	283	6.15	369	248	1.41081	50	lobectomy	RLL	3	2.5
28	0	0,1	other than SCLC	94	106	1	158	0	2	0	0	1	80	160	57	1	0	0	0	3.9	3.7	222	5.2	312	257	3.71916	80	lobectomy	RUL	3	2.2
29	0	3	other than SCLC	48	110	1	166	0	2	0	1	1	65	171	49	1	0	0	0	4.4	6.88333	413	8.4	504	206	4.11622	100	lobectomy	LUL	2.8	2.5
30	0	2	other than SCLC	56	124	1	250	0	2	0	1	1	71	179	83	1	1	0	0	3.9	4.98333	299	6.48333	389	398	4.83167	30	lobectomy	LLL	3	2.5
31	0	2	other than SCLC	72	112	0	140	0	2	0	1	1	56	165	60	1	0	0	0	4	5.16667	310	6.48333	389	106	0.526992	100	lobectomy	LLL	3.5	2
32	0	2	other than SCLC	64	122	0	172	0	2	0	1	1	63	174	74	0	0	1	0	3.8	4.01667	241	5.13333	308	289	3.10635	100	lobectomy	RUL	2.5	2.3
33	0	2	other than SCLC	40	164	0	168	0	2	0	1	1	64	172	63	0	0	0	0	4.4	7.58333	455	8.96667	538	233	1.27456	150	lobectomy	LLL	2.3	2
34	0	0,1	other than SCLC	84	118	1	180	0	1	0	0	1	46	175	50	0	0	0	0	3.9	4.18333	251	5.4	324	425	2.22222	100	lobectomy	RLL	3	2.3
36	0	3	other than SCLC	70	114	0	156	0	2	0	0	1	53	161.6	53	0	0	0	0	3.9	5.1	306	6.16667	370	223	7.09842	30	segmentectomy	Lseg	3.5	2.8
39	0	2	other than SCLC	66	154	0	162	0	2	0	1	1	72	161	50	0	0	0	0	3.8	4.43333	266	5.93333	356	272	5.27528	50	lobectomy	LUL	1.8	1.8
41	0	2	other than SCLC	62	120	0	146	0	2	0	1	1	65	179	63	0	0	0	0	4.2	5.91667	355	7.75	465	235	3.08244	130	lobectomy	LUL	3	2.5
42	0	2	other than SCLC	66	104	0	146	0	2	0	1	1	68	167	65	1	0	0	0	3.7	8.48333	509	9.78333	587	333	1.82414	100	lobectomy	RUL	3	2.5
45	0	2	other than SCLC	52	112	1	164	0	2	0	1	1	64	172	67	1	0	0	0	4.2	5.36667	322	6.5	390	503	2.03215	100	lobectomy	LUL	2.5	2.3
46	0	2	other than SCLC	40	112	1	188	0	2	0	1	1	60	175	84.5	0	1	0	0	4	7	420	8.76667	526	245	1.60641	150	lobectomy	LUL	2	2
47	0	2	other than SCLC	70	100	1	254	0	2	0	0	1	51	157	49	0	0	0	0	3.6	5.58333	335	6.83333	410	390	2.53858	100	lobectomy	RUL	2.2	2
49	0	0,1	other than SCLC	16	98	0	178	0	2	0	1	1	71	161	49	0	0	0	0	4	3.78333	227	5.41667	325	290	5.68917	350	segmentectomy	Rseg	2	2
50	0	2	other than SCLC	24	108	0	142	1	1	0	1	1	30	188	93	0	0	0	0	4.1	4.46667	268	7.01667	421	199	3.37905	0	lobectomy	LLL	2.8	2.5
54	0	0,1	other than SCLC	24	120	0	212	0	1	0	1	1	71	164.5	62	0	0	0	0	3.8	6.63333	398	7.86667	472	248	3.17797	300	segmentectomy	Rseg	2.5	2.5
56	0	2	other than SCLC	24	114	0	152	0	2	0	1	1	75	162	60	1	0	1	0	4.1	7.4	444	8.7	522	393	2.85441	400	lobectomy	RUL	3.5	3
57	0	2	other than SCLC	68	96	0	194	0	2	0	1	1	68	170	71	0	1	0	0	4.1	5.7	342	7.15	429	420	4.11307	300	lobectomy	RLL	2.2	2
58	0	2	other than SCLC	68	108	0	188	1	2	0	1	1	62	180	78	1	0	0	0	3.9	4.58333	275	5.85	351	315	2.65176	100	lobectomy	RLL	2.8	2
59	0	0,1	other than SCLC	58	116	0	180	0	2	0	1	1	84	162	55	1	0	0	0	4.5	5	300	6.5	390	237	1.83217	100	segmentectomy	Lseg	3	2.5
60	0	0,1	other than SCLC	72	104	0	184	0	2	0	0	1	73	146	51	1	0	0	0	3.3	5.23333	314	6.5	390	279	3.86727	30	lobectomy	RML	2.5	2.3
61	0	0,1	other than SCLC	76	118	0	192	0	1	0	0	1	53	163	48.5	0	0	0	0	3.8	6.36667	382	7.91667	475	377	6.64135	100	segmentectomy	Lseg	3.6	2.5
62	0	2	other than SCLC	20	118	0	120	0	1	0	1	1	60	167	62	0	0	0	0	4	5.55	333	6.83333	410	291	1.3454	50	lobectomy	LUL	2.7	2.5
65	0	2	other than SCLC	28	102	0	192	0	2	0	1	1	64	168	64.5	1	1	0	0	3.7	7	420	8.55	513	417	0.915726	450	lobectomy	RLL	3	3
68	0	2	other than SCLC	72	118	1	226	0	2	0	1	1	65	166	61.6	1	0	0	0	4.3	5.23333	314	6.85	411	304	3.68518	150	lobectomy	LUL	3.5	3
69	0	0,1	SCLC	20	120	0	168	0	2	0	1	1	63	172	76	0	1	0	0	3.6	5.61667	337	6.98333	419	302	1.67693	150	lobectomy	RUL	2.5	2.5
70	0	0,1	other than SCLC	52	102	0	158	0	2	0	0	1	80	142	42	1	0	0	0	3.4	6.25	375	7.98333	479	357	2.86311	250	segmentectomy	Rseg	2.8	2.5
71	0	2	other than SCLC	18	114	0	178	0	2	1	1	1	62	174	79	1	0	0	1	4.6	9.1	546	10.4	624	518	2.53165	500	lobectomy	RLL	2.8	2.1
72	0	2	other than SCLC	86	106	1	226	0	2	1	1	1	75	175	68	1	0	1	0	4.4	3.1	186	4.36667	262	188	3.45195	100	lobectomy	LUL	2.5	2
74	0	2	other than SCLC	24	120	0	164	1	2	0	1	1	60	167	70	1	0	0	0	4.2	6.66667	400	7.98333	479	380	0.484939	257	lobectomy	LUL	2.8	2.5
75	0	0,1	other than SCLC	26	118	0	174	0	2	0	1	1	73	162	48	0	0	1	0	3.9	6.11667	367	7.7	462	352	6.87229	550	lobectomy	RML	3.5	3.2
76	0	2	other than SCLC	66	106	0	150	0	2	0	0	1	69	151	66.9	1	1	0	0	3.6	5.71667	343	8	480	354	2.14873	150	lobectomy	RUL	2.2	2.2
77	0	0,1	other than SCLC	26	114	0	208	0	2	0	1	1	70	167	76	1	1	0	0	4.1	4.03333	242	5.61667	337	236	2.35437	250	segmentectomy	Lseg	2.2	2
78	0	0,1	other than SCLC	92	104	1	178	1	2	0	1	1	66	161	56	1	0	0	0	3.7	3.45	207	4.9	294	192	3.73542	50	lobectomy	RLL	2.2	2.2
79	0	0,1	other than SCLC	22	110	0	186	0	2	0	1	1	65	166	65	0	0	1	0	4	3.55	213	4.93333	296	196	4.67775	0	segmentectomy	Rseg	2.5	2
80	0	2	other than SCLC	58	102	0	168	0	2	0	1	1	61	165.5	63	0	0	0	0	3.9	6.06667	364	7.38333	443	201	2.53682	50	lobectomy	RML	2.7	2.2
83	0	0,1	other than SCLC	70	112	0	192	0	2	0	1	1	74	158	62	0	0	1	0	3.9	9.8	588	11.3667	682	542	3.37716	200	segmentectomy	Rseg	3	2.8
87	0	2	other than SCLC	10	126	1	94	0	2	0	1	1	80	169	61	1	0	1	0	4.1	5.91667	355	7.83333	470	332	1.9986	320	lobectomy	RUL	2.6	2
88	0	0,1	other than SCLC	100	122	1	192	0	2	0	0	1	79	153	47	0	0	0	0	3.9	4.05	243	5.5	330	228	1.33462	50	lobectomy	RLL	3	2.5
89	0	2	other than SCLC	36	118	1	188	1	1	0	1	1	72	164	65	0	0	1	0	4	4.43333	266	5.65	339	241	2.84547	0	lobectomy	RLL	2.6	2
90	0	2	other than SCLC	80	106	1	166	0	2	0	0	1	65	155.5	50.5	0	1	0	0	3.7	5.51667	331	6.95	417	314	5.94059	100	lobectomy	LLL	2.5	2.3
92	0	2	other than SCLC	30	116	0	196	0	2	0	1	1	65	168	72	1	0	0	0	4.1	7.36667	442	8.88333	533	412	2.40775	250	lobectomy	RUL	2.5	2.5
94	0	0,1	other than SCLC	76	150	0	164	0	2	0	1	1	79	157	55	1	0	0	0	4.1	5.43333	326	6.8	408	291	1.63102	50	lobectomy	RLL	1.4	1.4
96	0	2	other than SCLC	74	110	0	156	0	2	0	1	1	73	169	67	1	0	0	0	3.8	7	420	8.13333	488	407	2.67005	150	lobectomy	RUL	3	2.6
97	0	2	other than SCLC	24	86	0	126	0	1	0	0	1	45	158	51	0	0	0	0	3.8	5.3	318	7.1	426	297	1.62105	0	lobectomy	RUL	3	3
99	0	2	other than SCLC	40	104	0	184	0	1	0	1	1	55	168	56	0	0	0	0	3.8	5.96667	358	7.51667	451	330	5.50919	150	lobectomy	LLL	3.2	2.6
100	0	2	other than SCLC	14	122	0	196	0	2	0	1	1	53	172	71	1	0	0	0	3.9	4.43333	266	5.68333	341	238	3.61819	100	lobectomy	RLL	3.6	3
101	0	2	other than SCLC	20	128	1	184	1	2	0	1	1	53	176	71	0	1	0	0	3.7	7.08333	425	8.56667	514	375	6.19828	200	lobectomy	RUL	3	2.3
102	0	2	other than SCLC	24	116	0	150	0	1	0	1	1	40	165	61	0	0	0	0	4	5.38333	323	6.81667	409	266	3.58331	100	lobectomy	RLL	3.3	3
103	0	0,1	other than SCLC	16	104	0	152	0	2	0	0	1	64	153	54	0	0	0	0	3.3	3.6	216	4.9	294	213	6.72714	0	lobectomy	RML	1.7	1.7
104	0	0,1	other than SCLC	48	100	0	162	0	2	0	0	1	73	145	45.5	0	0	0	0	3.8	4.68333	281	6.03333	362	256	2.82314	200	segmentectomy	Rseg	2	2
105	0	0,1	other than SCLC	56	100	0	142	0	2	0	0	1	70	147	44	1	1	0	0	3.9	5.61667	337	7.26667	436	305	4.08153	100	lobectomy	RML	3	3
106	0	2	other than SCLC	18	108	0	152	0	1	0	1	1	79	168	68	0	0	0	0	4	7.68333	461	8.96667	538	430	2.42073	800	lobectomy	LLL	3	2.5
110	0	0,1	other than SCLC	22	112	1	162	0	2	0	0	1	78	144	41	0	0	0	0	3.9	3.56667	214	4.9	294	190	6.57043	50	lobectomy	RUL	2	1.8
111	0	0,1	other than SCLC	26	112	1	192	0	2	0	1	1	67	162	66	1	0	0	0	4.7	5.78333	347	7.41667	445	330	1.2666	120	segmentectomy	Lseg	2	2
112	0	2	other than SCLC	44	108	0	146	0	2	0	1	1	63	172	62	1	0	0	0	4.1	6.23333	374	7.71667	463	354	6.6676	400	lobectomy	LUL	3	1.8
113	0	0,1	other than SCLC	72	116	0	202	0	2	0	0	1	66	158	78	1	0	0	0	3.5	8.95	537	10.4167	625	485	1.36615	1330	lobectomy	RUML	2.3	2.3
114	0	2	other than SCLC	66	112	0	152	0	2	0	0	1	52	164	51	0	0	0	0	3.7	4.61667	277	5.9	354	248	3.53938	100	lobectomy	RLL	2.5	2.2
116	0	2	other than SCLC	26	108	0	196	0	2	0	1	1	71	171	69	1	1	0	0	4.4	4.28333	257	6.51667	391	250	3.20249	150	lobectomy	LUL	2	2
117	0	0,1	other than SCLC	68	110	0	188	0	2	0	1	1	55	170	65	1	0	0	0	3.8	3.93333	236	5.55	333	232	2.64726	50	lobectomy	LLL	3	2.5
119	0	2	other than SCLC	76	118	1	172	1	1	0	1	1	37	165	55	0	0	0	1	3.9	9.75	585	11.1	666	546	3.57084	530	lobectomy	RUL	5	3.3
120	0	2	SCLC	64	138	0	158	0	2	0	1	1	65	170	83	1	0	0	0	4.1	4.95	297	7.98333	479	233	4.39168	180	lobectomy	LUL	3	1.8
123	0	2	other than SCLC	56	112	0	178	0	2	0	1	1	67	171.5	88	0	0	1	0	3.7	6	360	7.73333	464	321	3.98217	200	lobectomy	LLL	2.2	2
125	0	0,1	other than SCLC	94	112	1	174	0	1	0	1	1	69	169	81	0	0	0	0	3.4	10	600	11.5667	694	598	2.31081	200	lobectomy	LUL	3.3	2.7
126	0	2	other than SCLC	74	128	1	184	0	2	0	1	1	68	166	61	1	0	0	0	4.2	6.83333	410	8.31667	499	390	2.93702	300	lobectomy	RUL	3	2.5
128	0	2	other than SCLC	62	112	0	200	0	2	0	1	1	74	169	73	1	0	1	0	4	5.56667	334	7.18333	431	326	2.30747	0	lobectomy	RLL	2.5	2.3
129	0	2	other than SCLC	66	112	0	164	1	1	0	0	1	56	161	58	0	0	0	0	3.5	6.36667	382	7.55	453	360	3.04864	100	lobectomy	LUL	2.5	2.5
131	0	2	other than SCLC	20	114	0	188	0	2	0	1	1	65	167	71.5	1	1	0	0	4	8	480	9.56667	574	442	-0.248532	350	lobectomy	RMLL	3	2.7
135	0	2	other than SCLC	22	102	0	184	0	2	0	0	1	53	164	83	0	1	0	0	4	3.35	201	4.61667	277	186	2.3096	0	lobectomy	RML	3	2.5
136	0	2	other than SCLC	62	100	0	184	0	2	0	0	1	66	157	56	1	0	0	0	3.9	3.56667	214	4.9	294	199	4.99271	100	lobectomy	LUL	3	2.4
137	0	2	other than SCLC	26	104	1	208	0	2	0	0	1	74	143	42	1	0	0	0	3.3	3	180	4.71667	283	172	5.09844	0	lobectomy	RLL	3.5	2.8
138	0	2	other than SCLC	60	102	0	152	1	2	0	1	1	64	162	75	1	0	0	0	4.1	5.4	324	6.81667	409	302	0.831296	100	lobectomy	LUL	3	3
139	0	0,1	other than SCLC	16	100	0	176	0	2	0	0	1	78	146	34	0	0	0	0	3.7	5.76667	346	7.3	438	306	4.02901	200	segmentectomy	Rseg	2.5	2.3
140	0	2	other than SCLC	28	100	0	138	0	2	0	1	1	64	167	72	1	0	0	0	3.6	9.46667	568	10.9833	659	512	2.28882	300	lobectomy	LLL	2.7	2.7
141	0	2	other than SCLC	38	112	0	170	0	2	0	1	1	62	172.3	56	1	1	0	1	4.5	6.55	393	8.21667	493	399	5.83527	150	lobectomy	RLL	2	2
142	0	2	other than SCLC	36	92	0	168	0	2	0	0	1	84	151	51	1	0	0	0	4.3	3.55	213	4.96667	298	216	5.29017	80	lobectomy	LUL	2	1.5
143	0	2	other than SCLC	74	102	0	170	1	2	0	0	1	77	145	52	1	0	0	0	3.6	8.7	522	10.2	612	499	4.03469	300	lobectomy	LLL	3	2.5
144	0	2	other than SCLC	94	120	0	204	1	2	0	1	1	35	170	57	0	0	0	0	4.2	5.53333	332	7.05	423	321	3.49633	50	lobectomy	RUL	3	2.5
145	0	2	other than SCLC	70	94	0	158	0	1	0	0	1	83	145	50	1	0	0	0	4.3	4.15	249	5.48333	329	227	4.08511	0	lobectomy	LLL	1.6	1.4
146	0	0,1	other than SCLC	68	108	0	158	0	2	0	0	1	62	159	68	1	0	0	0	3.4	6.76667	406	8.2	492	395	5.74785	150	lobectomy	RUL	2.5	2.5
147	0	2	other than SCLC	24	114	0	184	0	1	0	0	1	64	160	57.5	0	0	0	0	3.5	6.58333	395	7.93333	476	396	4.14322	200	lobectomy	RUML	2.5	1.8
148	0	0,1	other than SCLC	24	102	0	152	0	2	0	0	1	83	151	47.5	0	0	0	0	3.7	4.33333	260	5.65	339	244	2.27294	100	lobectomy	RML	2.7	2.2
151	0	2	other than SCLC	62	118	0	182	0	2	0	1	1	73	155	58	0	1	0	0	4.4	7.55	453	8.86667	532	426	3.90848	200	lobectomy	RUL	3.3	2.8
153	0	2	other than SCLC	76	114	0	170	0	1	0	1	1	59	175	75	0	0	0	0	3.8	4.3	258	5.63333	338	249	2.95858	100	lobectomy	LUL	2.5	2.5
154	0	2	other than SCLC	78	102	1	204	0	2	0	1	1	63	182	69	0	0	0	0	4	6.06667	364	7.4	444	331	3.21191	250	lobectomy	RLL	3	2.8
155	0	2	other than SCLC	30	98	0	148	0	1	0	0	1	66	156.6	60	0	0	0	0	3.7	5.2	312	6.5	390	290	4.75641	0	lobectomy	RUL	3	2.6
156	0	2	other than SCLC	62	106	0	144	0	2	0	0	1	60	155	50	0	0	0	0	4.1	4.6	276	6.18333	371	248	7.58491	250	lobectomy	RLL	4	3.3
158	0	2	other than SCLC	20	100	1	196	0	2	0	1	1	66	167	80	1	0	0	0	3.9	6.85	411	8.18333	491	363	2.81059	120	lobectomy	RUL	2.8	2.4
162	0	0,1	other than SCLC	86	112	1	166	0	2	0	0	1	72	158	51	1	0	0	0	3.7	3.03333	182	4.41667	265	188	5.54939	50	segmentectomy	Lseg	2.5	2.2
163	0	2	other than SCLC	26	116	1	216	0	2	0	1	1	51	185	77	1	0	0	0	4.2	4.1	246	5.43333	326	251	4.93586	0	lobectomy	LLL	2.3	2.2
164	0	2	other than SCLC	102	100	1	224	0	2	0	0	1	78	143	45	0	0	0	0	3.7	5.91667	355	7.15	429	354	5.03497	50	lobectomy	LLL	2.5	2.5
165	0	2	other than SCLC	76	112	1	148	1	2	0	0	1	78	147	48	0	0	0	0	3.7	3.25	195	4.7	282	158	5.8289	100	lobectomy	RLL	3	3
166	0	0,1	other than SCLC	14	126	0	164	1	2	0	0	1	66	149	62	1	0	0	0	3.5	3.38333	203	4.95	297	193	3.12805	10	lobectomy	RUL	2.4	2
167	0	2	other than SCLC	66	116	1	178	0	2	0	1	1	72	163	56	1	0	0	0	3.7	5	300	6.26667	376	272	6.91014	50	lobectomy	LLL	3	2.8
169	0	0,1	other than SCLC	54	108	0	178	0	2	0	1	1	67	169	56	0	0	0	0	4.4	5.98333	359	7.05	423	312	6.95289	200	segmentectomy	Lseg	3	3
170	0	2	other than SCLC	78	116	1	178	0	2	0	1	1	73	168	77	0	0	1	0	3.7	3.76667	226	5.05	303	214	2.36595	200	lobectomy	RUL	3	2.6
171	0	2	other than SCLC	72	114	0	162	1	1	0	1	1	77	168	76	0	0	0	1	4	5.56667	334	7.21667	433	312	3.14513	0	lobectomy	LLL	2	1.7
174	0	2	other than SCLC	72	112	0	154	1	1	0	1	1	48	170	60	0	0	0	0	4.2	3.78333	227	5.38333	323	210	8.76161	50	lobectomy	RUL	3.2	3
175	0	0,1	other than SCLC	98	118	1	234	0	2	0	1	1	77	167	57	1	0	1	0	4.1	4.1	246	5.48333	329	233	6.33499	0	lobectomy	RLL	2.5	2
176	0	2	other than SCLC	86	94	0	172	0	2	0	0	1	72	155.5	58.4	1	0	0	0	3.9	3.08333	185	4.51667	271	194	5.19385	100	lobectomy	RLL	2.5	2
177	0	2	other than SCLC	80	104	0	192	0	2	0	0	1	79	151	57	1	0	0	0	3.9	3.93333	236	5.25	315	212	2.15539	0	lobectomy	RUL	3	2.5
178	0	2	SCLC	92	144	1	232	1	2	0	1	1	66	166	72	0	0	0	0	3.7	6.53333	392	7.88333	473	403	4.37808	160	lobectomy	LUL	2.7	2.3
179	0	2	other than SCLC	34	98	0	140	0	2	0	1	1	77	173	66.5	0	0	0	0	3.5	5.48333	329	7.26667	436	293	1.014	100	lobectomy	RUL	2.8	2.4
180	0	0,1	other than SCLC	14	92	0	152	0	2	0	0	1	63	156	56	0	0	1	0	3.3	6.68333	401	8.23333	494	389	4.54381	750	lobectomy	RUL	2.6	2
181	0	2	other than SCLC	54	100	0	152	0	1	0	1	1	39	152	65	0	0	0	0	3.9	7.55	453	8.83333	530	443	2.90856	300	lobectomy	RLL	3	2.6
185	0	2	SCLC	52	96	0	184	0	2	0	1	1	70	168	62	1	1	1	0	3.8	5.53333	332	7.08333	425	320	2.82353	110	lobectomy	RLL	3	2.5
186	0	2	other than SCLC	58	100	0	172	1	2	0	0	1	67	153	62	1	0	0	0	3.9	4.75	285	6.06667	364	255	2.60546	50	lobectomy	RUL	3	3
187	0	2	other than SCLC	74	114	0	158	1	1	0	1	1	62	168	60	0	0	0	0	4.2	7.2	432	8.5	510	416	4.55882	230	lobectomy	LUL	3	3
189	0	2	other than SCLC	32	118	0	178	0	2	0	1	1	66	168	63	1	1	0	0	4.1	5.33333	320	6.63333	398	315	3.19454	100	lobectomy	RLL	3	2.5
191	0	2	other than SCLC	28	116	1	156	0	1	0	1	1	43	170	59	0	0	0	0	3.9	4	240	5.63333	338	205	5.86701	100	lobectomy	LLL	3	2.8
192	0	2	other than SCLC	68	116	0	184	0	1	0	0	1	61	157	66	0	0	0	0	4.2	4.53333	272	6.18333	371	253	4.06763	0	lobectomy	RLL	2.7	2.3
193	0	2	other than SCLC	46	100	0	160	0	2	0	0	1	66	154	53	1	0	0	0	3.8	4.46667	268	5.76667	346	264	2.97742	30	lobectomy	RUL	2.5	2.5
194	0	2	other than SCLC	30	190	0	180	0	2	0	1	1	55	170	77	0	0	0	0	4	4.3	258	5.93333	356	251	1.31329	0	lobectomy	LUL	2.5	2.5
196	0	2	other than SCLC	78	102	1	172	0	2	0	1	1	74	172	67	0	1	1	0	4.3	5.71667	343	7.51667	451	342	5.83777	100	lobectomy	LUL	2	2
197	0	2	other than SCLC	60	104	0	202	0	2	0	1	1	80	162	60	1	1	0	0	5.3	3.05	183	5.13333	308	161	5.35714	0	lobectomy	LUL	2	2
201	0	2	other than SCLC	14	106	0	158	0	2	0	1	1	81	158	54	0	0	0	0	3.7	4.18333	251	5.9	354	234	5.17891	200	lobectomy	RUL	2.5	2
202	0	2	other than SCLC	20	116	0	172	0	1	0	1	1	43	162	51	0	0	0	0	3.7	3.41667	205	4.83333	290	174	5.9432	70	lobectomy	RLL	3.5	3.5
204	0	2	other than SCLC	72	106	0	182	0	2	0	1	1	77	160.5	57	1	0	0	0	3.7	3.08333	185	4.53333	272	177	3.77322	0	lobectomy	RUL	2.5	2.3
205	0	0,1	other than SCLC	60	112	0	170	0	1	0	0	1	53	159	46	0	0	0	0	4	4.06667	244	5.56667	334	244	3.51471	0	segmentectomy	Rseg	3	3
206	0	2	other than SCLC	30	130	1	178	0	2	0	1	1	72	164	62	0	0	0	0	4.3	4.6	276	5.9	354	252	4.83871	100	lobectomy	RUL	2	2
208	0	0,1	other than SCLC	56	138	0	158	1	2	0	1	1	75	151	52	1	0	0	0	4.1	3.7	222	4.91667	295	206	8.42894	0	lobectomy	LUL	2.2	2
209	0	2	other than SCLC	86	114	0	194	0	2	0	1	1	43	177	73.5	0	0	0	0	4.1	4.95	297	6.56667	394	315	2.97317	0	lobectomy	LUL	2.6	2.2
211	0	2	other than SCLC	76	104	0	158	0	2	0	0	1	56	161	63	0	0	0	0	4.3	4.16667	250	5.81667	349	240	4.93928	150	lobectomy	LLL	3.5	2.7
212	0	0,1	other than SCLC	80	102	1	158	0	2	0	0	1	71	158	58	1	0	0	0	3.8	3.35	201	5.11667	307	206	6.36864	0	segmentectomy	Lseg	2	2
213	0	2	other than SCLC	64	122	0	164	0	2	0	0	1	68	154	53	1	0	0	0	4.3	7.03333	422	8.6	516	392	3.51031	100	lobectomy	RUL	3	2
214	0	2	other than SCLC	78	114	1	168	0	2	0	1	1	61	175	53	1	0	0	0	4.2	5.93333	356	7.53333	452	350	5.81065	150	segmentectomy	Rseg	2.5	2.5
215	0	2	other than SCLC	20	98	0	144	0	2	0	0	1	63	155	59	1	0	0	0	3.8	5.71667	343	7.18333	431	340	3.49208	200	lobectomy	LLL	3.4	3
218	0	2	other than SCLC	76	106	0	198	0	2	0	1	1	76	165	68	1	0	0	1	4.2	5.11667	307	6.76667	406	300	4.62909	0	lobectomy	RLL	2.8	2.8
221	0	0,1	other than SCLC	78	164	0	200	0	1	0	1	1	45	161	72	0	0	0	0	3.8	4.36667	262	5.8	348	271	1.92768	80	segmentectomy	Lseg	2.8	2.8
222	0	2	other than SCLC	84	114	0	148	0	2	0	1	1	69	173	68	1	0	0	1	3.9	4.63333	278	6.16667	370	250	7.36884	150	lobectomy	RUL	3	2.8
224	0	2	other than SCLC	18	108	0	180	1	2	0	1	1	72	163	53	0	0	1	0	2.9	4.43333	266	5.81667	349	254	4.97919	120	lobectomy	RLL	2.8	2.5
225	0	2	other than SCLC	66	102	0	164	0	2	0	1	1	76	153	58	1	1	0	0	3.9	4.55	273	5.91667	355	273	3.64254	100	lobectomy	RUL	2.5	2.5
226	0	2	other than SCLC	64	108	0	140	0	2	0	0	1	64	150	56.5	0	0	0	0	3.9	3.95	237	5.53333	332	220	6.14138	50	lobectomy	RML	2.4	2.4
227	0	2	other than SCLC	72	110	0	190	0	2	0	0	1	63	157	58	1	0	0	1	3.7	4.8	288	6.15	369	253	4.14914	30	lobectomy	RUL	3.5	2.5
228	0	0,1	other than SCLC	92	124	1	182	0	2	0	0	1	87	145	47	1	0	0	0	3.6	4.73333	284	6.35	381	284	5.31077	100	lobectomy	LLL	3	3
229	0	2	other than SCLC	84	114	0	202	0	2	0	0	1	55	150	59	0	0	0	0	4.1	4.66667	280	6.35	381	267	8.95502	100	lobectomy	LUL	2	2
230	0	0,1	SCLC	62	104	0	184	1	2	0	1	1	68	168.6	65.3	1	0	0	0	3.7	5.91667	355	7.53333	452	343	4.37057	100	segmentectomy	Rseg	3.7	3.4
231	0	0,1	other than SCLC	26	112	0	164	0	1	0	0	1	27	177	66	0	0	0	0	4.2	9.76667	586	11.3	678	541	5.34326	150	lobectomy	RLL	3.6	2.8
232	0	2	other than SCLC	82	100	0	200	0	2	0	0	1	79	150	47	0	0	0	0	3.5	3.5	210	5.08333	305	191	6.00628	0	segmentectomy	Rseg	2	1.8
234	0	0,1	other than SCLC	32	146	0	176	0	1	0	0	1	79	150	43	0	0	0	0	3.7	4.96667	298	6.48333	389	271	7.55067	100	lobectomy	RUL	2.8	2.5
236	0	0,1	other than SCLC	32	98	0	146	0	2	0	0	1	77	146	47	1	0	0	0	4.2	4.18333	251	5.75	345	234	6.49399	50	lobectomy	LLL	2	2
237	0	3	other than SCLC	44	106	0	152	0	2	0	0	1	66	160	44	0	0	0	0	4.1	5.11667	307	6.68333	401	297	8.16141	200	lobectomy	RLL	2.4	2
238	0	2	other than SCLC	78	110	1	194	0	1	0	0	1	74	153	56	1	0	0	0	3.6	4.95	297	6.28333	377	270	4.17772	0	lobectomy	LLL	3.2	2.6
240	0	2	other than SCLC	66	106	0	152	0	2	0	1	1	64	168	75	1	0	0	0	4	4.38333	263	5.78333	347	251	4.89914	0	lobectomy	RUL	2.5	2
241	0	2	other than SCLC	46	102	0	190	0	2	0	0	1	70	157	42	0	0	1	1	4.8	5.45	327	6.95	417	336	6.26927	500	lobectomy	LUL	2	2
242	0	0,1	other than SCLC	70	114	0	156	0	2	0	1	1	81	164	61	0	1	0	0	4.7	4.96667	298	6.36667	382	298	4.11982	110	lobectomy	LLL	2.8	2.5
247	0	2	other than SCLC	68	116	1	190	1	2	0	1	1	71	170	77	1	0	0	0	4.5	4.93333	296	6.88333	413	283	2.8867	200	lobectomy	RUL	2.5	2.5
253	0	2	other than SCLC	56	114	1	238	0	2	0	1	1	67	180	66	0	0	0	0	3.8	4.63333	278	6	360	266	3.68687	100	lobectomy	RUL	2.7	2.2
256	0	2	other than SCLC	20	110	0	178	0	2	0	1	1	61	167	57	1	0	1	0	4.3	5.35	321	7.05	423	324	3.29725	0	lobectomy	RLL	2.5	2.5
257	0	2	other than SCLC	98	102	0	184	0	2	0	0	1	68	151	57	0	0	0	0	4.8	3.98333	239	5.43333	326	225	5.39232	100	lobectomy	RML	1.8	1.5
258	0	2	other than SCLC	20	96	0	196	0	2	0	0	1	67	167	69	1	0	0	0	3.9	3.68333	221	5.13333	308	225	4.43252	0	lobectomy	RUL	2.8	2.8
259	0	2	other than SCLC	50	108	1	184	0	2	0	1	1	67	166	57	1	0	0	1	3.6	5.6	336	6.9	414	323	4.27155	50	lobectomy	LUL	3.5	3.5
260	0	2	other than SCLC	72	114	0	140	0	2	0	0	1	62	159.8	43	1	0	0	0	4.1	4.53333	272	5.68333	341	265	6.73123	0	lobectomy	RUL	2.5	2.1
261	0	2	other than SCLC	34	94	1	188	0	1	0	1	1	66	146	41	0	0	0	0	3.8	3.58333	215	5.15	309	202	6.53564	70	lobectomy	RLL	3	3
263	0	2	other than SCLC	76	114	0	196	1	2	0	1	1	60	167	63	1	0	0	0	4.1	5.2	312	7	420	299	2.81179	100	segmentectomy	Rseg	3.6	3.2
264	0	2	other than SCLC	60	104	0	170	0	2	0	1	1	78	155	48	0	0	0	0	4	2.88333	173	4.66667	280	148	6.71875	50	lobectomy	RUL	3	2.8
269	0	2	other than SCLC	46	116	0	160	0	1	0	1	1	54	176	72	0	0	0	0	4.3	7.18333	431	8.7	522	390	2.10728	100	lobectomy	RML	3	3
270	0	0,1	other than SCLC	60	106	0	152	0	2	0	1	1	65	160	60.2	1	1	0	0	3.9	5.7	342	7.15	429	320	3.40357	105	lobectomy	LUL	2.5	2.2
271	0	2	other than SCLC	94	164	0	198	0	2	0	1	1	69	165	85	1	1	0	0	4	11.3833	683	13.4833	809	663	3.42907	0	lobectomy	RUL	3	2.4
273	0	2	other than SCLC	18	96	0	166	0	2	0	0	1	42	156	54	0	0	0	0	3.9	4.28333	257	5.78333	347	217	3.68236	0	lobectomy	RML	3	2.8
274	0	0,1	other than SCLC	48	138	0	188	0	2	0	1	1	77	159	45	0	0	1	1	4.4	3.86667	232	5.76667	346	179	3.04432	0	segmentectomy	Lseg	2	2
276	0	0,1	other than SCLC	16	88	0	164	0	1	0	1	1	78	145	35	0	0	0	0	4	4.08333	245	6.18333	371	244	5.08279	220	lobectomy	LUL	2.7	2.5
277	0	2	other than SCLC	76	118	1	186	0	2	0	0	1	41	167	57	0	0	0	0	4.6	8.18333	491	9.95	597	454	3.9672	200	lobectomy	RUL	3.4	3.2
279	0	2	other than SCLC	22	114	0	152	1	2	0	0	1	68	167	51	1	0	1	1	4.1	3.58333	215	4.71667	283	207	4.67678	50	lobectomy	RLL	2.7	2.5
281	0	2	other than SCLC	56	120	0	172	1	2	0	1	1	66	154	56	0	0	0	0	4	3.3	198	4.88333	293	207	3.36421	40	lobectomy	RLL	2.3	2.3
282	0	2	other than SCLC	70	154	1	204	0	2	0	0	1	67	172	77	1	0	0	0	4.2	4.66667	280	7.41667	445	278	4.43893	50	segmentectomy	Rseg	2.6	2.3
283	0	2	other than SCLC	56	102	0	174	0	1	0	1	1	58	177.2	72.8	0	0	0	0	3.8	4.41667	265	5.71667	343	253	3.11168	100	lobectomy	RLL	2.6	2.2
286	0	2	other than SCLC	26	108	0	186	0	1	0	0	1	31	154	43	0	0	0	0	3.7	3.33333	200	5.16667	310	194	10.0825	0	lobectomy	RLL	3.5	3.5
292	0	0,1	other than SCLC	18	122	1	192	1	2	0	1	1	57	170	58	0	0	0	0	3.7	3.78333	227	5.4	324	201	4.34227	20	segmentectomy	Rseg	3.5	3.2
294	0	0,1	other than SCLC	76	140	0	172	0	2	0	1	1	68	178	58	0	0	1	0	3.9	4.76667	286	7.05	423	264	4.47542	100	lobectomy	RML	3	2.6
295	0	2	other than SCLC	66	112	0	176	0	1	0	1	1	54	155	54	0	0	0	0	4	4.13333	248	5.38333	323	105	3.16477	50	lobectomy	LLL	3	2.6
296	0	2	other than SCLC	62	114	1	164	1	2	0	1	1	72	165.2	67	1	0	0	0	3.7	4.46667	268	6.05	363	253	2.84939	0	lobectomy	LUL	3.5	3
297	0	2	other than SCLC	18	108	0	146	1	2	0	1	1	78	158	40	1	0	0	0	3.9	6.98333	419	8.86667	532	425	5.5968	900	lobectomy	RUL	2.5	2.5
299	0	2	other than SCLC	18	106	0	190	0	2	0	1	1	71	158	58	1	0	0	0	3.7	5.53333	332	7.15	429	324	6.32988	200	lobectomy	RLL	3.2	2.7
300	0	0,1	other than SCLC	58	104	0	178	0	2	0	1	1	67	166	59	1	1	0	0	4	3.43333	206	4.81667	289	202	6.43951	200	lobectomy	LUL	2.5	1.8
302	0	0,1	other than SCLC	58	94	0	166	0	2	0	1	1	63	152	53	0	0	0	0	4.1	4.91667	295	6.76667	406	258	2.03551	300	segmentectomy	Rseg	2.8	2.6
303	0	2	other than SCLC	34	122	1	224	1	3	0	0	1	73	167	55.4	1	0	0	0	4.1	7.21667	433	8.65	519	412	2.99451	50	lobectomy	RUL	3	3
304	0	2	other than SCLC	86	124	1	176	1	2	0	1	1	76	170	66.5	1	1	0	0	3.7	4.18333	251	6	360	213	1.15288	50	lobectomy	LUL	2.5	2.5
306	0	2	other than SCLC	64	102	0	196	1	2	0	0	1	73	154	52	1	1	0	0	4.7	5.36667	322	6.76667	406	315	5.05873	100	lobectomy	LLL	3	2.2
307	0	2	other than SCLC	74	108	1	180	0	2	0	1	1	66	171	62	1	0	0	1	4.1	5.95	357	7.18333	431	340	2.61582	300	lobectomy	RUL	3	3
309	0	0,1	other than SCLC	74	132	0	154	1	3	0	0	1	66	155.8	52.4	1	1	0	0	4	7.76667	466	10.0833	605	426	9.99306	450	lobectomy	RUL	2.5	1.8
310	0	0,1	other than SCLC	18	108	1	204	0	2	0	1	1	70	163.9	71.7	0	0	1	0	3.7	4.5	270	5.7	342	270	2.61812	50	lobectomy	LLL	3	3
311	0	0,1	other than SCLC	64	116	0	144	1	2	0	1	1	73	160	65	1	1	0	0	4.1	3.2	192	4.81667	289	187	3.84882	0	lobectomy	RML	2.5	2.5
313	0	2	other than SCLC	18	106	0	166	0	1	0	1	1	33	173	73	0	0	0	0	3.8	4.91667	295	6.7	402	74	4.7843	100	lobectomy	RUL	3	2.5
314	0	0,1	other than SCLC	62	120	1	204	0	2	0	1	1	51	173	63	0	0	0	0	3.9	3.33333	200	4.95	297	209	3.5594	0	lobectomy	RML	2	2
315	0	2	other than SCLC	26	104	0	158	0	2	0	1	1	79	159	55	1	0	0	0	4.5	4.8	288	6.01667	361	279	4.66885	100	lobectomy	RUL	2.2	2.1
316	0	0,1	other than SCLC	18	114	0	182	0	2	0	1	1	71	181	66	0	0	0	0	4	2.81667	169	4.31667	259	169	4.1769	0	lobectomy	RML	2.5	2.5
318	0	2	other than SCLC	62	120	0	158	0	2	0	1	1	73	166	63	1	0	1	0	4.1	5.18333	311	7.11667	427	313	2.96643	150	lobectomy	RUL	2.8	2.6
320	0	0,1	other than SCLC	26	106	0	136	1	2	0	1	1	78	166	58	0	0	0	0	4.6	4.4	264	5.7	342	246	2.99456	200	lobectomy	RLL	1.8	1.6
321	0	0,1	other than SCLC	60	102	0	206	0	2	1	1	1	83	168	74.8	0	0	0	0	4	7.08333	425	8.78333	527	187	3.42469	400	lobectomy	RLL	2.8	2.8
323	0	2	other than SCLC	82	118	0	162	0	2	0	1	1	63	162	65	0	1	0	0	3.9	2.95	177	4.23333	254	261	4.86978	0	lobectomy	RLL	3.2	2.6
324	0	0,1	other than SCLC	92	140	1	188	0	2	0	1	1	74	165	59	0	0	0	0	4.1	4.6	276	5.83333	350	211	5.34625	0	lobectomy	RML	2	2
325	0	0,1	other than SCLC	74	154	0	160	0	2	0	1	1	74	165	50	0	0	1	0	4.1	3.56667	214	4.78333	287	330	5.51916	50	lobectomy	RML	3	2.7
326	0	0,1	other than SCLC	64	102	0	162	0	1	0	0	1	36	169	52	0	0	0	0	4.1	5.31667	319	6.93333	416	138	2.35762	50	lobectomy	LLL	3.2	3
330	0	2	other than SCLC	68	108	0	194	0	2	0	0	1	77	173	54.1	0	0	0	0	3.9	3.76667	226	5.15	309	247	6.17339	0	lobectomy	LUL	2.5	2.2
333	0	2	other than SCLC	28	116	1	182	0	2	0	1	1	75	170.2	47	0	0	1	0	4	4.06667	244	5.31667	319	276	6.44301	100	lobectomy	RUL	2.8	2.8
334	0	2	other than SCLC	78	108	0	156	0	2	0	1	1	64	173	73	1	0	0	0	4.5	4.58333	275	6.35	381	205	1.80132	0	lobectomy	RLL	2	2
335	0	0,1	other than SCLC	18	102	1	158	0	2	0	0	1	73	158	56	1	0	0	0	3.7	3.48333	209	5.2	312	154	4.89354	30	segmentectomy	Rseg	3.2	3
337	0	0,1	other than SCLC	82	172	1	212	0	2	0	0	1	66	168	65	0	0	0	0	3.7	2.85	171	4.51667	271	331	2.5887	20	segmentectomy	Rseg	3	3
338	0	0,1	other than SCLC	68	128	1	184	0	2	0	0	1	49	186	100	0	0	0	0	3.9	5.5	330	6.9	414	162	0.688406	100	segmentectomy	Lseg	2.6	2
339	0	2	other than SCLC	82	106	0	184	0	2	0	1	1	58	158.2	59	1	0	0	0	4.1	3.18333	191	4.88333	293	287	8.13906	20	lobectomy	RUL	3	2.6
341	0	0,1	other than SCLC	22	122	1	194	1	2	0	0	1	64	170	92.6	1	0	0	1	4	5.8	348	7.21667	433	270	3.4642	450	lobectomy	LLL	3	2.8
343	0	0,1	other than SCLC	44	130	1	162	0	2	0	1	1	64	154	54	0	0	0	0	4	4.5	270	6.13333	368	363	4.58937	0	segmentectomy	Lseg	2.4	2.2
344	0	0,1	other than SCLC	68	102	0	182	0	1	0	1	1	58	175	86	0	0	1	1	4	6.11667	367	7.51667	451	220	2.16573	0	lobectomy	LUL	3	2.3
345	0	2	other than SCLC	18	108	1	216	0	1	0	0	1	70	173	69	0	0	0	0	3.9	3.81667	229	5.1	306	205	3.43848	0	lobectomy	RLL	3	3
348	0	2	other than SCLC	14	108	0	150	0	2	0	0	1	54	165	64	0	0	0	0	4.6	4.78333	287	6.38333	383	251	1.73792	50	lobectomy	RUL	2	2
349	0	0,1	other than SCLC	68	128	0	146	1	2	0	1	1	64	166.9	72.3	0	0	0	0	3.6	4.6	276	6.33333	380	291	0.873553	50	lobectomy	LUL	3	3
350	0	2	other than SCLC	70	110	0	160	0	2	0	1	1	74	168	70	1	1	0	0	4.3	5.05	303	6.43333	386	201	6.39526	50	lobectomy	RUL	3	2.5
351	0	2	other than SCLC	82	110	1	292	1	2	0	0	1	71	153	60	1	0	0	0	3.8	3.43333	206	4.86667	292	285	5.13699	0	lobectomy	RLL	3.4	3
352	0	2	other than SCLC	14	186	1	240	0	2	0	1	1	67	178	93	1	1	0	1	3.7	4.63333	278	6.51667	391	207	3.38256	100	lobectomy	LLL	3	3
353	0	0,1	other than SCLC	70	96	0	158	0	2	0	0	1	69	154	51	1	0	0	0	3.7	3.36667	202	4.93333	296	305	5.08744	0	lobectomy	RUL	3	2.5
354	0	2	other than SCLC	62	94	0	178	0	2	0	1	1	74	153	48	0	0	0	0	4	5.25	315	6.98333	419	404	5.0716	100	lobectomy	RUL	2.4	2
357	0	0,1	other than SCLC	20	108	0	150	0	2	0	1	1	74	148	50	0	0	0	0	4.2	7.25	435	8.78333	527	223	1.48008	100	lobectomy	RML	3.5	3
358	0	2	other than SCLC	90	110	0	170	0	2	0	1	1	74	168	70	1	1	0	0	4.3	3.85	231	5.15	309	177	7.75312	0	segmentectomy	Lseg	3.2	3
359	0	0,1	other than SCLC	82	104	1	184	0	2	0	1	1	76	153	47	0	0	0	0	4.1	2.86667	172	4.06667	244	329	7.16777	0	segmentectomy	Lseg	2	2
360	0	2	other than SCLC	16	144	0	256	0	2	0	0	1	85	152.4	57.4	1	0	1	0	4.6	5.43333	326	6.46667	388	385	4.57991	250	lobectomy	RUL	2.5	1.8
364	0	2	other than SCLC	72	128	0	184	0	3	0	1	1	70	160	70.2	0	0	0	0	4.1	3.71667	223	4.91667	295	227	1.81081	10	lobectomy	LLL	2.5	2.5
365	0	2	other than SCLC	68	124	0	150	1	2	0	1	1	58	170	73	1	1	0	0	5.4	3.63333	218	5.66667	340	240	1.81305	50	lobectomy	LLL	3	2.8
368	0	2	other than SCLC	90	114	1	190	1	1	0	0	1	62	166.6	54.5	0	0	0	0	3.7	5.18333	311	6.35	381	224	5.69241	100	lobectomy	RUL	3.5	3
369	0	0,1	other than SCLC	28	100	0	158	0	2	0	0	1	75	157	44	0	0	0	0	4	3.75	225	5.2	312	212	3.88986	0	lobectomy	RLL	3	2.5
372	0	2	other than SCLC	30	118	1	180	0	1	0	1	1	73	158	65	0	0	0	0	3.8	3.33333	200	4.61667	277	144	3.38239	0	lobectomy	RUL	3	2.8
376	0	2	other than SCLC	70	116	1	176	1	2	0	0	1	62	158	59	1	0	0	0	4.2	2.7	162	4.15	249	229	5.4319	0	lobectomy	RLL	3	3
379	0	2	other than SCLC	30	106	1	182	0	2	0	1	1	71	157	57.5	1	1	0	0	3.9	3.96667	238	5.16667	310	165	0.336606	20	lobectomy	RUL	3.5	3
380	0	0,1	other than SCLC	78	114	1	210	0	2	0	1	1	80	163	64.3	1	1	0	0	4	3.53333	212	5.21667	313	220	2.87689	0	lobectomy	LLL	1	1
381	0	2	other than SCLC	18	96	0	152	0	2	0	0	1	76	156	47	0	0	0	0	4.3	4.31667	259	5.43333	326	280	6.05012	0	lobectomy	LLL	3.2	2.5
383	0	2	other than SCLC	64	116	0	194	0	2	0	1	1	71	165	65	1	0	0	0	3.8	4.78333	287	6.41667	385	321	-0.047952	0	lobectomy	RUL	3.5	3.3
384	0	2	other than SCLC	88	86	0	198	0	2	0	0	1	68	157.4	60	0	0	0	0	4	5.66667	340	7.66667	460	194	3.63043	0	lobectomy	LLL	3	2.5
386	0	2	other than SCLC	68	106	0	164	0	2	0	1	1	71	161.5	59	0	0	0	0	3.7	4.03333	242	5.23333	314	252	0.582964	50	lobectomy	LLL	3.5	3
388	0	2	other than SCLC	60	126	0	180	0	2	0	1	1	52	172	59	0	0	1	1	4.1	4.03333	242	5.45	327	144	2.86114	20	lobectomy	RUL	3	3
389	0	0,1	other than SCLC	86	106	1	196	0	2	0	1	1	70	168	69	0	0	1	0	3.8	2.4	144	3.81667	229	170	4.36681	0	lobectomy	RLL	2	1.7
390	0	2	other than SCLC	42	132	0	130	0	2	0	1	1	67	161	51	0	0	0	0	4.1	3.16667	190	4.35	261	237	7.14447	30	lobectomy	LLL	2.2	2.2
391	0	2	other than SCLC	27	104	0	152	0	1	0	0	1	38	152	45	0	0	0	0	3.7	4.45	267	5.9	354	170	4.31262	0	lobectomy	LLL	2.6	2.4
392	0	2	other than SCLC	50	108	0	146	0	2	0	0	1	67	149.8	49.8	1	0	0	0	3.8	3.16667	190	4.56667	274	369	2.44042	0	lobectomy	LUL	3	3
396	0	0,1	other than SCLC	26	80	0	138	0	2	0	0	1	31	152	42	0	0	0	0	4	4.06667	244	5.28333	317	188	2.74899	0	lobectomy	RLL	3	2.6
400	0	0,1	other than SCLC	22	104	0	152	0	2	0	0	1	45	157	62	0	0	0	0	4	3.01667	181	4.48333	269	196	2.44634	20	segmentectomy	Rseg	4	3.5
402	0	2	other than SCLC	78	96	0	160	0	1	0	1	1	72	172	68	0	0	0	0	4.1	5.21667	313	6.46667	388	245	3.25197	100	lobectomy	RUL	3.2	3
404	0	2	other than SCLC	66	106	0	178	0	2	0	1	1	69	162	70	1	0	0	0	3.9	4.63333	278	5.95	357	219	3.15726	50	lobectomy	RUML	3	3
405	0	2	other than SCLC	64	92	0	182	0	2	0	1	1	74	164	62	1	0	0	0	3.8	4.06667	244	5.43333	326	273	5.26915	5	lobectomy	RUL	2	2
406	0	2	other than SCLC	72	98	0	160	0	2	0	0	1	63	161	50	0	0	0	0	3.8	4.45	267	5.93333	356	183	2.51124	25	lobectomy	RUL	3.9	3.7
408	0	2	other than SCLC	70	130	1	202	0	2	0	1	1	66	170	66	1	0	0	0	4.1	3.96667	238	5.13333	308	255	4.16175	0	lobectomy	RUL	3	3
411	0	0,1	other than SCLC	74	160	0	154	0	2	0	1	1	66	164	46.6	0	0	0	0	3.8	2.66667	160	4.15	249	145	9.97983	50	segmentectomy	Lseg	3	3
412	0	0,1	other than SCLC	48	106	0	150	0	2	0	0	1	56	155	52	0	0	0	0	3.9	2.73333	164	4.11667	247	290	4.67144	15	lobectomy	LLL	3	3
413	0	2	other than SCLC	74	106	0	186	0	2	0	1	1	67	163	57	0	0	1	0	4.1	4.98333	299	6.2	372	177	0.339559	100	lobectomy	RUL	3.4	3.2
417	0	2	other than SCLC	76	112	0	150	1	2	0	0	1	71	161	53	0	0	0	0	4.1	2.55	153	3.81667	229	272	7.76139	0	lobectomy	RLL	2	2
418	0	0,1	other than SCLC	94	110	1	166	0	2	0	0	1	52	166.6	74.2	0	0	0	0	3.8	4.33333	260	6.15	369	178	4.60193	100	lobectomy	RUL	2.8	2.7
421	0	2	other than SCLC	22	110	0	152	0	2	0	1	1	74	162	63.5	0	0	0	0	4.4	3.15	189	5	300	263	4.0315	50	lobectomy	RLL	3	2.5
422	0	2	other than SCLC	80	124	1	180	0	2	0	1	1	58	173	70	0	0	0	0	3.9	4.53333	272	5.66667	340	276	5.72269	0	lobectomy	RLL	3.6	3
423	0	0,1	other than SCLC	80	100	0	162	0	2	0	1	1	72	162	51	1	0	0	0	3.8	4.6	276	5.88333	353	341	7.03216	0	lobectomy	RUL	3	3
424	0	0,1	other than SCLC	28	108	0	158	0	1	0	0	1	47	159.5	51	0	0	0	0	4	6.28333	377	7.3	438	252	3.6664	150	lobectomy	RUL	3	3
426	0	2	other than SCLC	72	106	0	208	0	2	0	1	1	68	165	63	0	1	0	0	4.1	4.51667	271	5.71667	343	182	2.90157	100	lobectomy	RUL	2.5	2.5
428	0	2	other than SCLC	82	110	1	188	0	2	0	1	1	74	160	78	0	1	0	0	4	2.98333	179	4.4	264	302	4.99709	20	lobectomy	LLL	2	1.8
431	0	2	other than SCLC	78	114	0	176	1	1	0	1	1	65	172	70	0	0	0	0	3.9	5.33333	320	6.63333	398	206	3.67193	0	lobectomy	LLL	2.8	2.2
433	0	0,1	other than SCLC	100	106	1	178	0	2	0	0	1	72	146	51	0	0	0	0	3.9	3.16667	190	4.58333	275	455	2.93048	0	lobectomy	RLL	2.5	2.5
435	0	0,1	other than SCLC	26	98	0	106	0	2	0	0	1	68	158.5	60.3	0	0	0	0	4	3.36667	202	4.6	276	292	2.77598	0	lobectomy	RMLL	3	2.4
436	0	2	other than SCLC	76	142	0	224	0	3	0	1	1	74	168	62	1	1	0	0	4.9	4.61667	277	6.15	369	255	3.86835	125	lobectomy	LUL	3	3
441	0	0,1	other than SCLC	80	90	1	200	0	2	0	1	1	72	161	49	1	0	0	1	4.2	3.83333	230	4.93333	296	230	4.71594	10	lobectomy	RLL	1.5	1.5
442	0	2	other than SCLC	38	98	1	152	1	2	0	0	1	67	155	57	0	0	0	0	3.9	4.08333	245	5.25	315	220	1.73768	0	lobectomy	RLL	2.6	2.4
443	0	2	other than SCLC	74	104	0	168	0	2	0	1	1	74	162	51	0	0	0	0	4.4	3.71667	223	4.85	291	231	8.28785	20	lobectomy	LUL	2.3	2
444	0	0,1	other than SCLC	24	106	0	166	0	2	0	0	1	59	160.8	57.4	0	0	0	0	3.8	3.73333	224	5.06667	304	259	6.63626	50	lobectomy	RUL	3	3
445	0	0,1	other than SCLC	48	118	0	158	0	2	0	1	1	53	175	81	1	0	0	0	3.8	4.26667	256	5.46667	328	285	0.542005	70	lobectomy	RUL	3	3
447	0	0,1	other than SCLC	18	114	0	174	0	2	0	1	1	80	167.6	66.6	0	0	0	0	4.2	5.8	348	7.03333	422	154	3.54383	100	lobectomy	RUL	1.5	1.2
450	0	2	other than SCLC	82	110	0	170	1	1	0	0	1	54	154	46	0	0	0	0	4.1	2.95	177	4.4	264	178	7.70751	0	lobectomy	RUL	3.5	3
451	0	2	other than SCLC	36	92	0	170	0	2	0	1	1	64	170	66	0	0	1	0	4.3	3.26667	196	4.96667	298	255	1.86089	0	lobectomy	LLL	2.5	2.3
455	0	2	other than SCLC	22	100	0	158	0	2	0	0	1	57	158	58	0	0	0	0	3.9	3.31667	199	4.58333	275	172	6.4326	0	lobectomy	RLL	3.2	3.2
456	0	2	other than SCLC	90	98	1	208	0	2	0	0	1	74	149	49	1	0	0	0	3.8	3.26667	196	4.75	285	350	6.22986	0	lobectomy	LLL	1.8	1.8
457	0	2	other than SCLC	10	102	0	180	0	2	0	1	1	68	170	74.5	1	0	0	0	3.9	6.4	384	9	540	263	6.15958	170	segmentectomy	Lseg	3	3
458	0	2	other than SCLC	96	102	1	186	0	2	0	0	1	75	163	60	1	0	1	0	3.6	4.1	246	5.3	318	210	3.77358	0	lobectomy	RUL	2.6	2.4
459	0	2	other than SCLC	52	98	0	166	0	3	0	0	1	66	154	54	0	0	0	0	4.2	3.81667	229	5.25	315	325	3.35097	0	lobectomy	LLL	3.3	3
463	0	2	other than SCLC	78	122	1	246	0	2	0	1	1	71	170	72	0	0	0	0	4.2	5.85	351	7.21667	433	237	4.10893	210	lobectomy	LLL	2.8	2.4
464	0	2	other than SCLC	102	114	0	222	0	2	0	0	1	66	165	65	1	0	0	0	4.3	4.2	252	5.36667	322	64	5.23172	0	lobectomy	RUL	3.7	3.2
465	0	0,1	other than SCLC	10	110	0	192	0	2	0	1	1	41	171.5	70	0	0	0	0	3.8	4.71667	283	5.96667	358	259	2.03512	0	lobectomy	RML	3.5	3.5
466	0	2	other than SCLC	36	108	1	210	0	2	0	0	1	74	155	39	0	0	0	0	3.8	4.51667	271	5.46667	328	224	7.97373	150	lobectomy	RML	2	2
467	0	2	SCLC	20	106	1	170	0	1	0	1	1	61	177	79	0	0	0	0	4	4.2	252	5.56667	334	234	3.4109	100	lobectomy	LUL	3	3
471	0	2	other than SCLC	62	108	0	156	0	2	0	0	1	61	151	45	0	0	0	0	3.5	3.8	228	5.38333	323	217	4.14861	0	lobectomy	RUL	3.3	2.7
473	0	2	other than SCLC	12	104	0	182	0	2	0	1	1	79	162	53	0	0	0	0	3.9	3.78333	227	5.36667	322	212	2.03914	0	lobectomy	RUL	2.8	2.6
477	0	2	other than SCLC	24	104	0	186	0	2	0	1	1	59	172	68	1	0	0	1	3.8	3.21667	193	4.43333	266	152	0.497567	0	lobectomy	LUL	3.5	3.5
479	0	2	other than SCLC	90	106	1	164	0	2	0	1	1	58	171	70	1	0	0	0	4.2	3.41667	205	4.68333	281	177	0.960854	30	lobectomy	RLL	2	1.8
482	0	2	other than SCLC	78	108	0	196	0	2	0	0	1	53	149	51	0	0	0	0	4.1	5.3	318	6.98333	419	185	3.2009	50	lobectomy	RMLL	2.8	2.5
483	0	2	other than SCLC	18	102	0	136	0	1	0	1	1	47	169	67	0	0	0	0	3.7	3.4	204	4.8	288	272	1.18159	10	lobectomy	LUL	2	2
485	0	2	other than SCLC	84	112	0	160	0	2	0	1	1	63	176	77	0	0	0	0	4	3.98333	239	5.3	318	270	4.01862	50	lobectomy	LLL	4	3.5
488	0	2	other than SCLC	94	120	1	226	1	3	0	1	1	65	166.6	54.5	1	0	1	0	4.8	2.38333	143	3.4	204	168	2.96816	100	lobectomy	RLL	2	1.5
489	0	2	other than SCLC	54	98	0	188	0	2	0	0	1	72	154	69	1	0	0	1	4.2	2.98333	179	4.2	252	264	2.34645	50	lobectomy	RML	2.7	2.7
490	0	2	other than SCLC	68	122	1	186	0	2	0	1	1	68	165	67	1	0	1	0	4.3	4.48333	269	5.61667	337	163	2.3916	150	lobectomy	RUL	3	3
491	0	0,1	other than SCLC	20	108	1	216	0	2	0	1	1	80	166	58	0	1	0	1	4.1	2.83333	170	3.91667	235	195	3.52164	0	lobectomy	RUL	2.5	2.5
494	0	2	other than SCLC	28	104	1	184	0	2	0	1	1	69	163	67	0	1	0	0	4	3.83333	230	5.23333	314	260	1.95361	20	lobectomy	RLL	3	2.6
497	0	0,1	other than SCLC	68	96	0	180	0	2	0	0	1	76	151	45	1	0	0	0	4	3.18333	191	5.16667	310	237	4.92473	0	segmentectomy	Lseg	1.8	1.8
500	0	0,1	other than SCLC	30	104	0	164	0	2	0	1	1	45	174	108	1	0	0	0	4.3	4.28333	257	6.26667	376	241	0.916076	0	segmentectomy	Rseg	2.3	1.8
502	0	2	other than SCLC	78	100	1	178	0	2	0	0	1	57	164.5	47.7	0	0	0	0	3.5	4	240	5.21667	313	292	4.30004	0	lobectomy	RUL	3	2.4
503	0	0,1	other than SCLC	72	148	0	190	0	3	0	1	1	82	162.1	56.5	1	1	0	0	3.6	4.75	285	6.36667	382	154	2.04327	50	segmentectomy	Rseg	2.6	2.3
506	0	0,1	other than SCLC	62	158	1	202	0	2	0	1	1	59	177	86	0	0	0	0	4.1	2.73333	164	3.95	237	275	2.20783	0	segmentectomy	Rseg	3.7	3.4
518	0	2	other than SCLC	12	102	0	150	0	1	0	1	1	47	165	65	0	0	0	0	4.1	3.68333	221	4.73333	284	224	2.23294	8	lobectomy	RUL	2.6	2.3
520	0	0,1	other than SCLC	94	112	1	174	0	2	0	0	1	58	163	51	0	0	0	0	3.9	3.86667	232	5.16667	310	251	4.06072	50	lobectomy	RUL	3	2.4
521	0	0,1	other than SCLC	56	96	0	138	0	1	1	0	1	67	158	52	0	0	0	0	4	4.43333	266	5.81667	349	256	4.13269	50	lobectomy	RUL	2.7	2.5
522	0	0,1	other than SCLC	44	110	0	152	0	2	0	0	1	47	161	47.5	0	0	0	0	4	3.16667	190	4.25	255	189	0.198142	0	lobectomy	RUL	2.5	2.2
524	0	0,1	other than SCLC	22	168	0	180	0	2	0	1	1	79	161	62	1	0	0	0	4.6	3.06667	184	4.08333	245	167	2.48848	0	segmentectomy	Rseg	2	2
525	0	2	other than SCLC	68	114	0	148	0	1	0	1	1	40	172.2	71	0	0	0	0	3.7	2.78333	167	3.81667	229	155	2.01119	15	lobectomy	LLL	3	2.8
527	0	2	other than SCLC	16	106	0	196	1	1	0	1	1	50	173	65	0	0	0	0	3.9	3.75	225	4.88333	293	216	3.54424	15	lobectomy	LUL	2.7	2.7
533	0	2	other than SCLC	82	106	0	188	1	3	0	0	1	77	145	41	0	1	0	0	3.4	4.75	285	6.46667	388	280	2.41388	0	lobectomy	RUL	2	1.8
534	0	0,1	other than SCLC	70	100	0	172	0	2	0	0	1	77	154	51	1	0	0	0	4.2	2.41667	145	3.66667	220	153	4.06417	5	lobectomy	LLL	2.5	2.5
541	0	0,1	other than SCLC	76	84	0	184	0	1	0	0	1	71	151	50	0	0	0	0	4.1	2.93333	176	4.03333	242	181	3.02479	0	segmentectomy	Rseg	2.5	2.3
544	0	0,1	other than SCLC	70	112	0	160	1	2	0	1	1	64	175	74	0	0	0	0	4.3	3.71667	223	5.2	312	202	-1.2474	0	lobectomy	RML	3	2.8
547	0	2	other than SCLC	24	106	0	132	0	2	0	0	1	61	153	47.8	1	0	0	0	3.8	2.96667	178	4.21667	253	188	4.61409	40	lobectomy	RUL	3	2.6
550	0	2	other than SCLC	22	102	0	176	0	2	0	1	1	60	155.5	62	0	0	0	0	4.2	4.98333	299	6.06667	364	269	1.78128	50	lobectomy	RUL	2.3	2
556	0	0,1	other than SCLC	94	100	1	190	0	2	0	1	1	84	167.2	61.4	0	0	1	0	4.6	3.28333	197	4.96667	298	181	0.422169	0	lobectomy	RLL	3.5	3.5
561	0	0,1	other than SCLC	30	98	0	154	0	2	0	0	1	69	154	42	0	0	0	0	4	3.81667	229	5.18333	311	199	5.4203	100	lobectomy	LUL	2	2
576	0	2	other than SCLC	98	112	1	214	1	2	0	1	1	67	171	60	1	0	0	0	3.5	4.13333	248	5.31667	319	234	2.19436	40	lobectomy	RUL	3	3
578	0	2	other than SCLC	78	108	0	188	0	2	0	1	1	59	163.7	62	1	0	0	0	4.9	3.36667	202	4.7	282	195	2.47083	0	lobectomy	RML	2.5	2.3
583	0	0,1	other than SCLC	72	108	0	170	1	1	0	0	1	63	161	47	0	0	0	0	4.2	2.93333	176	4.16667	250	162	-0.765957	0	lobectomy	RUL	3	2.7
585	0	2	other than SCLC	50	114	0	192	0	1	0	0	1	75	151.8	47.5	0	0	0	0	3.9	3.35	201	5.08333	305	193	-2.27783	0	lobectomy	LUL	2.7	2.5
588	0	0,1	other than SCLC	72	132	0	182	1	2	0	1	1	65	170	78	1	0	1	0	4	1.53333	92	2.83333	170	79	4.38914	0	lobectomy	RUL	2.8	2.3
591	0	0,1	other than SCLC	30	128	1	194	0	2	0	1	1	71	170	56.5	1	0	0	0	4	4.53333	272	5.45	327	258	1.20159	100	lobectomy	RML	3.5	2.5
597	0	0,1	other than SCLC	12	94	0	204	0	1	0	0	1	66	162	53.3	0	0	0	0	4.2	3.7	222	5.01667	301	201	6.3204	30	segmentectomy	Lseg	4	2.7
599	0	2	other than SCLC	48	106	1	182	1	2	0	1	1	58	168	45	0	0	1	0	5	3.55	213	4.85	291	198	7.97251	50	lobectomy	RLL	2.5	2.2
609	0	0,1	other than SCLC	66	104	0	166	0	1	0	1	1	68	161	64	0	0	0	0	4.1	3.4	204	4.73333	284	187	1.65053	0	lobectomy	LLL	3.2	2.6
614	0	2	other than SCLC	28	106	0	166	1	2	0	1	1	72	161	53	0	0	0	0	4.1	3.93333	236	5.16667	310	245	3.68837	50	lobectomy	RUL	2.6	2.3
615	0	0,1	other than SCLC	18	100	0	180	0	2	0	1	1	61	167	66	0	0	1	0	3.9	5.18333	311	6.48333	389	288	0.420659	100	lobectomy	RLL	2.8	2.5
617	0	2	other than SCLC	84	94	0	202	0	2	0	1	1	67	163.2	59	0	0	0	0	4.4	4.21667	253	5.11667	307	249	6.3932	0	lobectomy	LUL	3.2	2.8
622	0	2	other than SCLC	92	102	1	168	1	2	0	0	1	76	161	51	1	0	0	0	4.3	2.68333	161	3.85	231	138	8.86173	0	lobectomy	RLL	3.5	2.6
626	0	2	other than SCLC	56	118	0	170	0	2	0	1	1	71	166	65	1	1	0	0	4.1	4.26667	256	5.56667	334	238	4.2561	100	lobectomy	RUL	2.8	2.4
650	0	1b	other than SCLC	50	112	1	256	0	2	0	1	1	80	162.4	51.7	0	0	0	0	4.2	2.6	156	3.88333	233	164	5.72799	20	lobectomy	RUL	2.7	2.1
651	0	2a-1	other than SCLC	92	122	1	194	0	2	0	1	1	73	178	54	0	1	0	0	4.3	5.9	354	7.48333	449	366	3.01905	0	lobectomy	RUL	3	2.5
656	0	2a-1	other than SCLC	26	100	0	162	0	2	0	0	1	77	151	57.2	1	0	0	0	4.2	3.4	204	4.73333	284	183	4.94928	0	lobectomy	LLL	2.5	2.3
658	0	1b	other than SCLC	28	100	0	180	0	2	0	0	1	54	153.8	53	0	0	0	0	3.6	5.43333	326	6.61667	397	331	3.05119	20	lobectomy	LUL	4	3
108	0	0,1	other than SCLC	74	126	1	204	0	3	0	1	0	75	164	69	1	1	0	1	3.6	7.2	432	8.76667	526	414	5.14465	158	lobectomy	RUL
121	0	0,1	other than SCLC	72	108	1	184	0	2	0	1	0	63	172	75	1	0	0	0	3.8	5.66667	340	7.28333	437	335	5.77574	200	lobectomy	RUL
124	0	0,1	other than SCLC	46	106	0	160	0	1	0	0	0	25	156	49	0	0	0	0	3.7	4.86667	292	5.78333	347	207	6.03423	0	lobectomy	LLL
133	0	2	other than SCLC	28	124	1	194	0	2	0	1	0	61	165	74.5	1	0	0	0	4	4.66667	280	6.06667	364	274	2.89844	100	lobectomy	LUL
172	0	2	other than SCLC	72	128	0	202	0	1	0	1	0	63	175	59	0	0	0	0	4	7.73333	464	9.56667	574	432	4.43808	100	lobectomy	RLL
173	0	2	other than SCLC	64	122	0	152	1	3	0	1	0	59	172	71	0	1	0	0	5.7	5.76667	346	7.26667	436	319	4.74868	100	lobectomy	RUL
190	0	2	other than SCLC	20	122	1	192	0	2	0	1	0	64	173.5	87	1	1	0	0	4.4	5.85	351	7.21667	433	319	3.51199	50	segmentectomy	Lseg
200	0	2	other than SCLC	84	116	1	188	0	2	0	1	0	64	173	62	1	0	1	1	4	12.5167	751	14.2167	853	741	4.799	1200	lobectomy	RUL
233	0	2	other than SCLC	64	106	0	186	0	2	0	1	0	69	163	61	1	0	0	0	4.2	6.03333	362	7.38333	443	365	4.95134	150	lobectomy	LLL
239	0	2	other than SCLC	76	106	0	166	0	3	0	1	0	77	162	60	0	1	0	0	4.2	5.4	324	6.63333	398	307	5.62814	200	lobectomy	RLL
249	0	0,1	other than SCLC	58	114	0	162	0	1	0	1	0	46	164	60	0	0	0	0	4	8.13333	488	9.6	576	481	5.36458	100	lobectomy	RUL
251	0	2	other than SCLC	44	104	0	108	0	2	0	1	0	58	162	45	0	0	0	1	4.2	4.96667	298	6.5	390	283	7.76068	100	lobectomy	LUL
252	0	2	other than SCLC	116	100	1	250	0	3	0	1	0	83	170	70	1	1	1	1	4.5	3.06667	184	4.95	297	187	6.86869	50	lobectomy	LLL
254	0	0,1	other than SCLC	78	120	1	194	0	2	0	0	0	75	165	55	0	1	0	0	4	6.91667	415	8.13333	488	397	3.68852	250	lobectomy	LLL
255	0	2	other than SCLC	24	108	0	128	0	1	0	1	0	61	161	55	0	0	0	0	4.1	4.65	279	6	360	273	4.69697	0	lobectomy	LUL
265	0	2	other than SCLC	30	114	1	202	0	2	0	1	0	65	170	61	1	0	1	0	4.2	3.96667	238	5.33333	320	233	7.02357	100	lobectomy	LUL
284	0	0,1	other than SCLC	46	116	0	156	0	2	0	0	0	64	158	62	1	0	0	1	2.9	5.2	312	6.68333	401	295	1.77379	20	segmentectomy	Lseg
288	0	0,1	other than SCLC	90	112	1	190	0	2	0	1	0	86	157.6	52.1	0	0	1	0	4.1	4.73333	284	6.26667	376	245	6.0185	150	lobectomy	LUL
291	0	2	other than SCLC	28	112	1	166	0	2	0	1	0	71	162	53	0	0	0	0	4	3.58333	215	5.05	303	220	8.1076	100	lobectomy	LUL
298	0	2	other than SCLC	104	106	1	182	0	1	0	1	0	58	180	80	0	0	0	0	3.8	3.75	225	5.48333	329	205	0.227964	300	lobectomy	RLL
328	0	0,1	other than SCLC	50	148	0	160	0	2	0	1	0	54	164	61	0	0	0	0	3.5	2.55	153	4.31667	259	243	1.76593	0	lobectomy	RLL
340	0	2	other than SCLC	60	122	0	176	0	1	0	1	0	60	156	36.7	0	0	0	0	3.9	4.96667	298	6.21667	373	342	5.87329	100	lobectomy	RML
346	0	2	other than SCLC	66	100	0	152	0	2	0	1	0	67	156	54	0	0	0	0	4.1	3.5	210	4.78333	287	269	3.77468	0	lobectomy	RML
363	0	0,1	other than SCLC	52	110	0	226	0	2	0	0	0	81	170	65	0	0	0	0	4.4	6.7	402	8.13333	488	208	4.60593	70	lobectomy	LLL
366	0	0,1	other than SCLC	66	116	0	156	1	2	0	1	0	62	160	41	1	0	0	0	3.6	4.21667	253	5.93333	356	309	7.66648	25	lobectomy	LUL
370	0	0,1	other than SCLC	68	106	0	168	0	2	0	1	0	72	160	64	0	0	1	0	4.2	3.48333	209	5.15	309	197	3.8835	100	lobectomy	LLL
385	0	0,1	other than SCLC	24	104	0	164	0	2	0	1	0	66	171	68	0	0	1	0	4.2	3.6	216	5.21667	313	234	2.49483	50	lobectomy	RLL
393	0	0,1	other than SCLC	70	122	1	202	0	2	0	1	0	60	178	80	0	0	0	0	4.6	6.2	372	7.68333	461	250	3.82321	70	lobectomy	RUML
395	0	2	other than SCLC	32	94	0	184	0	2	0	0	0	71	156	62	1	0	0	0	5.1	4.41667	265	5.51667	331	228	2.19277	50	lobectomy	RUL
398	0	0,1	other than SCLC	90	112	1	182	0	2	0	1	0	86	160	53	1	0	1	0	4.4	3.61667	217	4.76667	286	273	8.27286	100	lobectomy	LLL
399	0	2	other than SCLC	46	104	0	232	0	2	0	1	0	76	170	64	1	0	0	0	4	4.95	297	6.36667	382	168	6.39316	0	segmentectomy	Lseg
401	0	2	other than SCLC	66	102	0	196	0	2	0	0	0	82	155	60	0	0	0	0	4.1	3.5	210	4.83333	290	286	3.24138	0	lobectomy	LUL
403	0	2	other than SCLC	64	102	0	164	0	2	0	0	0	64	152.5	48	1	0	0	0	3.8	5.55	333	6.95	417	250	5.83034	30	lobectomy	LUL
407	0	0,1	other than SCLC	64	150	1	258	0	2	0	0	0	87	158.7	55	1	0	0	0	3.9	3.26667	196	4.36667	262	227	4.62179	0	lobectomy	RUL
409	0	2	other than SCLC	94	114	0	162	0	2	0	1	0	75	170	55	1	1	1	1	4	4.51667	271	5.9	354	150	3.06626	100	lobectomy	RML
414	0	2	other than SCLC	68	104	0	170	0	2	0	1	0	67	160	61	0	0	0	0	4	2.9	174	4.41667	265	288	4.18682	20	lobectomy	RLL
415	0	2	other than SCLC	76	134	0	192	0	2	0	1	0	69	176	80	1	1	0	0	3.7	4.83333	290	6.35	381	142	2.12598	50	lobectomy	LUL
425	0	0,1	other than SCLC	68	164	1	188	0	2	0	1	0	75	173	68	0	0	1	1	4.1	4.36667	262	6.18333	371	264	3.53179	0	lobectomy	RUL
432	0	2	other than SCLC	68	112	0	172	1	2	0	0	0	77	155.8	55.7	1	0	0	0	4.1	3.6	216	4.66667	280	177	4.3088	0	lobectomy	RLL
434	0	0,1	other than SCLC	30	108	0	142	0	2	0	0	0	81	141.9	44.9	0	0	0	0	4.3	7.78333	467	9.38333	563	191	4.29611	200	lobectomy	RLL
439	0	2	other than SCLC	86	106	0	190	0	2	0	0	0	51	153	45	1	0	1	1	3.9	4.28333	257	5.6	336	228	5.47619	30	lobectomy	RUL
446	0	2	other than SCLC	84	100	0	190	0	2	0	1	0	67	163	53	1	1	0	1	3.6	4.88333	293	6.25	375	336	3.54717	50	lobectomy	RLL
448	0	2	other than SCLC	58	120	0	184	0	1	0	1	0	41	175	65	0	0	0	0	4	3.13333	188	4.5	270	282	5.21368	0	lobectomy	RLL
449	0	2	other than SCLC	88	108	0	208	0	2	0	0	0	71	148	57	1	1	0	0	4	5	300	6.18333	371	174	1.94354	0	lobectomy	RUL
452	0	2	other than SCLC	20	106	1	178	0	2	0	1	0	67	163	55	1	0	0	0	4	4.38333	263	5.51667	331	304	4.26806	0	lobectomy	RUL
454	0	0,1	other than SCLC	52	106	1	174	0	1	0	0	0	63	163	75	0	0	0	0	4.1	4.88333	293	6.65	399	197	3.17794	50	segmentectomy	Lseg
468	0	0,1	other than SCLC	30	102	1	174	0	2	1	1	0	83	163.5	64	1	0	0	1	4	2.88333	173	4.35	261	416	3.07112	15	lobectomy	LUL
470	0	0,1	other than SCLC	78	114	1	248	1	2	0	0	0	86	150	50.4	0	0	1	0	4.2	3.83333	230	5.31667	319	222	2.61233	50	lobectomy	RUL
475	0	2	other than SCLC	78	110	1	188	0	2	0	1	0	66	164	57	1	0	0	0	4.6	3.61667	217	5.11667	307	186	4.66312	30	lobectomy	RML
478	0	2	other than SCLC	60	106	0	158	0	2	0	0	0	56	164	51	0	0	0	0	4	2.66667	160	4.01667	241	194	4.8328	0	segmentectomy	Lseg
481	0	0,1	other than SCLC	88	124	0	162	0	1	0	1	0	22	169	48	0	0	0	0	4.1	3.3	198	4.48333	269	311	3.02045	20	lobectomy	RML
487	0	0,1	other than SCLC	34	96	1	176	0	2	0	0	0	58	164	70	0	0	0	0	4.2	4.31667	259	6.21667	373	137	2.3784	50	lobectomy	LUL
492	0	2	other than SCLC	18	124	0	188	1	2	0	1	0	72	166.6	51	0	0	0	0	3.9	3.13333	188	4.23333	254	186	6.55396	0	lobectomy	RUL
493	0	2	other than SCLC	32	98	1	182	0	2	0	1	0	62	162	84	1	0	0	0	3.9	3.08333	185	4.43333	266	222	2.81955	50	lobectomy	RLL
495	0	2	other than SCLC	32	128	0	168	0	2	1	1	0	67	168	77	0	0	0	0	3.6	3.58333	215	4.66667	280	158	2.78293	100	lobectomy	RLL
496	0	2	other than SCLC	80	122	0	160	0	2	0	1	0	57	169	66	0	1	1	0	4.1	4.43333	266	5.56667	334	189	2.40882	15	lobectomy	RUL
498	0	0,1	other than SCLC	52	108	0	144	0	2	1	1	0	68	159	60	0	1	0	0	4.1	4.31667	259	5.88333	353	207	2.05382	250	lobectomy	LLL
508	0	0,1	other than SCLC	42	102	0	168	0	2	0	0	0	73	153	53	0	0	0	0	4.2	4.78333	287	6.05	363	216	2.85358	40	segmentectomy	Lseg
509	0	2	other than SCLC	82	112	0	202	0	1	0	1	0	74	169	61.7	0	0	0	0	3.9	3.95	237	5.18333	311	137	3.75221	0	lobectomy	LUL
514	0	0,1	other than SCLC	72	142	0	160	1	2	0	1	0	80	161	48	1	0	0	1	3.9	2.5	150	3.73333	224	238	8.62723	4	lobectomy	LLL
515	0	2	other than SCLC	22	80	0	190	0	3	0	0	0	76	154	57.8	1	1	0	0	4.1	4.05	243	5.35	321	221	4.78608	50	lobectomy	RLL
519	0	0,1	other than SCLC	78	108	0	194	0	2	0	1	0	76	171	53.8	0	0	0	0	4.3	4.03333	242	5.51667	331	214	4.64965	150	segmentectomy	Rseg
523	0	0,1	other than SCLC	72	88	0	168	0	2	0	0	0	79	151	46	0	0	0	0	4.3	3.15	189	4.58333	275	184	2.32411	0	lobectomy	RLL
526	0	2	other than SCLC	74	98	0	210	1	2	0	0	0	57	163	57	1	0	0	0	3.7	5	300	6.13333	368	262	0.0858124	200	lobectomy	LUL
529	0	0,1	other than SCLC	26	108	0	168	1	1	0	1	0	64	178	81	1	1	0	0	3.8	5.85	351	7.03333	422	340	2.68036	250	lobectomy	LLL
530	0	0,1	other than SCLC	40	112	0	168	0	3	0	0	0	30	158	51	0	0	0	0	4	2.75	165	3.93333	236	165	4.68594	0	segmentectomy	Lseg
531	0	0,1	other than SCLC	80	96	0	202	0	2	0	0	0	80	158	69	1	0	0	0	4.1	2.16667	130	3.31667	199	117	5.22176	0	segmentectomy	Lseg
532	0	2	other than SCLC	20	112	0	178	0	2	0	0	0	69	154	55	1	1	0	0	3.9	2.96667	178	4.06667	244	192	2.45902	0	lobectomy	RLL
535	0	0,1	other than SCLC	34	162	1	194	0	2	0	1	0	79	174	57	1	0	0	0	4.2	3.63333	218	4.73333	284	203	5.31875	0	lobectomy	RUL
536	0	2	other than SCLC	68	174	1	212	0	2	0	1	0	77	168.5	91.7	1	1	0	0	4.1	4.45	267	5.51667	331	258	0.998264	50	lobectomy	RLL
537	0	2	other than SCLC	74	110	1	172	0	2	0	0	0	66	159.5	43	0	0	0	0	4	3.65	219	4.66667	280	219	3.53821	0	lobectomy	RLL
539	0	2	other than SCLC	62	104	1	222	0	3	0	1	0	75	170	83	1	1	1	0	4.9	4.93333	296	6.55	393	290	1.2784	70	lobectomy	RUL
540	0	0,1	other than SCLC	62	110	0	158	1	2	0	0	0	67	148	59	1	0	0	1	3.3	4.53333	272	5.55	333	249	1.08413	50	lobectomy	RUL
543	0	2	other than SCLC	22	108	0	158	0	2	0	0	0	69	152	47	1	0	0	0	3.8	3.58333	215	5.01667	301	77	2.33265	50	lobectomy	LUL
545	0	2	other than SCLC	84	112	0	160	0	2	1	1	0	69	174.5	85	0	0	0	0	4.4	5.48333	329	7.26667	436	324	0.267134	70	lobectomy	LUL
546	0	2	other than SCLC	64	108	0	146	0	2	0	0	0	75	150	44	0	0	0	0	4.7	4.45	267	5.75	345	273	3.22134	50	lobectomy	LUL
548	0	0,1	other than SCLC	70	114	0	226	0	2	0	1	0	82	163	64	1	1	0	0	4.4	2.93333	176	3.95	237	163	2.19541	0	lobectomy	RUL
549	0	0,1	other than SCLC	50	110	1	188	0	2	0	1	0	65	170	76	1	0	0	0	3.9	3.18333	191	4.98333	299	202	2.13871	100	lobectomy	RUL
551	0	2	other than SCLC	68	88	0	164	0	2	0	0	0	66	156.6	57	1	0	0	0	3.7	4.98333	299	6.2	372	280	3.45218	0	lobectomy	RUL
552	0	0,1	other than SCLC	80	116	0	186	0	2	0	1	0	69	161	69	1	1	0	0	3.9	3.23333	194	4.43333	266	200	1.73259	30	segmentectomy	Lseg
553	0	0,1	SCLC	62	110	0	186	0	2	0	1	0	66	160.2	57	1	0	0	0	4.9	4.03333	242	5.28333	317	221	1.97576	40	lobectomy	RUL
554	0	2	other than SCLC	62	86	0	186	0	2	0	0	0	73	150	48	1	0	0	0	3.8	2.83333	170	4.13333	248	162	1.91532	50	lobectomy	LLL
555	0	0,1	other than SCLC	48	108	0	166	0	2	0	1	0	71	164	63	1	0	0	0	4.1	3.53333	212	4.58333	275	206	4.7619	50	lobectomy	RUL
558	0	0,1	other than SCLC	70	146	1	190	0	2	0	0	0	79	143	59	1	1	0	0	4	3.08333	185	5.2	312	171	3.48761	0	lobectomy	RLL
559	0	0,1	other than SCLC	24	94	0	138	0	2	0	0	0	49	153	52	0	0	0	0	3.9	3.16667	190	4.53333	272	174	3.64819	0	lobectomy	RML
562	0	0,1	other than SCLC	30	98	0	170	0	2	0	1	0	61	172.4	63	0	0	0	0	4.2	3.55	213	4.7	282	202	3.85005	25	lobectomy	RUL
563	0	2	other than SCLC	72	120	0	200	0	1	0	1	0	82	163.7	55	0	1	0	0	3.9	3.16667	190	4.46667	268	196	2.60516	0	lobectomy	LLL
565	0	0,1	other than SCLC	32	112	0	152	1	2	0	0	0	65	154.8	48	0	0	0	0	4.3	2.3	138	3.95	237	138	5.16878	0	segmentectomy	Lseg
566	0	2	other than SCLC	74	88	0	244	0	2	0	0	0	80	152	40	0	0	0	0	4.1	2.56667	154	3.68333	221	124	3.8009	20	lobectomy	RLL
567	0	2	other than SCLC	48	108	0	158	0	2	0	1	0	66	165	72	1	0	0	0	4.5	5.4	324	6.48333	389	306	1.67095	100	lobectomy	LUL
568	0	2	other than SCLC	78	98	0	178	0	2	0	0	0	69	146	33	1	0	0	0	3.8	3.96667	238	5.31667	319	228	4.16073	50	lobectomy	RLL
571	0	2	other than SCLC	66	104	1	152	0	3	0	1	0	70	163.2	60	1	0	0	0	5.1	3.16667	190	4.43333	266	182	2.0188	0	lobectomy	RLL
572	0	0,1	other than SCLC	48	98	0	126	0	1	0	0	0	59	156	53	0	0	0	0	4.8	3.21667	193	4.31667	259	171	3.21265	0	lobectomy	LUL
574	0	2	other than SCLC	72	114	1	156	0	2	1	1	0	75	163	70	1	0	1	0	4.5	4.35	261	6.71667	403	228	2.36086	100	lobectomy	RUL
575	0	0,1	SCLC	22	108	1	180	0	2	0	1	0	75	158	60	1	0	0	0	3.8	3.36667	202	4.75	285	200	3.33333	30	lobectomy	LLL
577	0	2	other than SCLC	58	104	0	190	0	2	0	1	0	63	170	57	1	0	0	0	4.7	2.93333	176	4.25	255	172	2.82766	50	lobectomy	LLL
580	0	0,1	other than SCLC	28	102	1	186	0	2	0	1	0	49	172	52	0	0	0	0	3.9	3.93333	236	5.15	309	224	1.75504	0	lobectomy	LUL
581	0	2	other than SCLC	20	118	0	218	0	2	1	1	0	75	171	74	1	1	0	0	5.4	3.38333	203	4.66667	280	205	2.17181	60	lobectomy	RUL
582	0	2	other than SCLC	22	104	0	162	0	2	0	1	0	70	170.2	60.5	0	1	0	0	4.1	4.25	255	5.33333	320	233	1.78202	0	lobectomy	RUL
584	0	0,1	other than SCLC	76	114	1	164	1	2	0	0	0	77	158	50	1	0	0	0	4	2.81667	169	3.91667	235	150	7.45532	50	lobectomy	RUL
586	0	0,1	other than SCLC	80	96	1	194	0	1	0	0	0	56	145.5	44	0	0	0	0	4.3	3.38333	203	4.56667	274	200	-0.373258	0	lobectomy	LUL
587	0	2	other than SCLC	40	160	1	178	0	2	0	1	0	70	179	70	1	0	0	0	4	4.5	270	5.31667	319	270	3.19749	0	lobectomy	RUL
589	0	2	other than SCLC	30	138	1	200	0	1	0	1	0	63	168	92.2	1	1	0	0	4.6	5.31667	319	6.35	381	296	2.04964	0	lobectomy	RUL
590	0	0,1	other than SCLC	28	112	0	162	0	3	0	0	0	53	159	52	0	0	0	0	3.5	2.73333	164	3.7	222	161	5.50936	0	lobectomy	LLL
592	0	0,1	other than SCLC	74	92	0	188	0	2	0	0	0	69	149.5	41	0	0	1	0	3.4	2.65	159	3.83333	230	156	5.72641	0	segmentectomy	Rseg
593	0	0,1	other than SCLC	72	116	0	176	0	2	0	0	0	51	168	61	0	1	0	0	4.5	2.78333	167	3.98333	239	151	3.12779	0	lobectomy	RUL
595	0	0,1	other than SCLC	86	114	0	180	0	2	0	1	0	82	160	72	0	0	0	0	4.1	4.26667	256	5.61667	337	260	0.766568	150	lobectomy	RUL
596	0	2	other than SCLC	34	108	1	168	0	1	0	1	0	65	173	62	0	0	0	0	4.3	4.06667	244	5.43333	326	227	3.14665	0	lobectomy	LUL
598	0	0,1	other than SCLC	32	158	1	240	0	2	1	1	0	75	171	63	0	0	0	0	4.2	5.63333	338	6.85	411	323	1.41351	50	segmentectomy	Lseg
600	0	2	other than SCLC	58	100	0	150	0	2	0	0	0	67	148	46	0	0	0	0	3.9	3.91667	235	5.15	309	224	2.99705	0	lobectomy	LLL
601	0	0,1	other than SCLC	14	104	0	158	1	2	0	0	0	69	154.1	47	0	0	0	0	4.4	4.23333	254	5.3	318	236	1.84665	0	lobectomy	RUL
602	0	0,1	other than SCLC	24	96	0	138	0	2	0	0	0	62	155	55	0	0	0	0	4.5	2.58333	155	3.8	228	151	5.55024	10	segmentectomy	Lseg
603	0	2	other than SCLC	70	140	1	218	0	2	0	1	0	68	169	75	1	0	0	0	4.2	3.8	228	5.16667	310	222	1.72903	100	lobectomy	RUL
604	0	2	other than SCLC	64	150	0	160	0	2	0	1	0	77	170	71	0	1	0	0	3.9	4.61667	277	5.76667	346	273	2.82097	50	lobectomy	LUL
605	0	2	other than SCLC	20	120	0	190	0	1	0	1	0	50	168	62	0	0	0	0	4.3	4.65	279	5.86667	352	266	2.62555	0	lobectomy	LLL
606	0	0,1	other than SCLC	96	128	1	220	0	2	0	1	0	70	177	74	1	0	0	0	3.8	4.98333	299	6.28333	377	272	2.16145	100	lobectomy	LUL
607	0	0,1	other than SCLC	46	62	0	170	0	2	0	1	0	81	170	66	0	0	0	0	4.2	2.8	168	4.45	267	171	1.90671	100	lobectomy	RUL
608	0	0,1	other than SCLC	106	96	1	236	0	2	0	0	0	82	157	54	0	0	0	0	4.3	3.6	216	5.15	309	207	5.73535	20	lobectomy	LUL
616	0	0,1	other than SCLC	68	106	0	194	0	2	0	0	0	79	165	32	0	0	0	0	4.3	4.25	255	5.9	354	260	7.8125	100	lobectomy	RLL
618	0	0,1	other than SCLC	20	118	0	158	0	2	0	1	0	70	170	74	1	1	0	0	4.1	4.63333	278	5.73333	344	267	3.47659	50	lobectomy	RML
620	0	0,1	SCLC	66	94	0	206	0	1	0	0	0	55	158	45	0	0	0	0	4.3	4.1	246	5.48333	329	245	1.62107	0	lobectomy	RML
623	0	2	other than SCLC	82	110	1	184	0	2	1	0	0	78	150	50	1	0	0	0	4.2	3.88333	233	5.16667	310	230	0.541935	0	lobectomy	LUL
624	0	2	other than SCLC	66	116	0	166	0	3	0	0	0	70	152.2	63.7	1	1	0	0	4	3.91667	235	5.25	315	227	2.30246	0	lobectomy	RUL
625	0	2	other than SCLC	74	106	1	278	0	2	0	1	0	73	167	67	1	0	0	0	4.2	4.45	267	5.9	354	245	4.09815	50	lobectomy	RUL
627	0	0,1	other than SCLC	36	108	0	150	0	2	0	0	0	50	163	42.2	0	0	0	0	3.9	1.45	87	5.9	354	74	6.82786	0	lobectomy	RLL
631	0	2a-1	other than SCLC	54	114	0	146	0	2	0	1	0	68	164.8	56.2	0	0	1	1	4	4.83333	290	5.9	354	305	4.32776	100	lobectomy	RLL
633	0	1b	other than SCLC	20	104	0	178	1	2	0	0	0	53	154.4	59.3	0	0	0	0	4.1	5.1	306	5.9	354	305	2.14365	0	lobectomy	LLL
634	0	2a-1	other than SCLC	78	94	1	202	0	2	0	1	0	82	156	55	0	0	1	0	4.5	6.95	417	5.9	354	400	1.91063	150	lobectomy	LLL
635	0	2a-2	other than SCLC	34	102	0	134	0	2	0	0	0	45	164.7	52.35	0	0	0	1	3.9	3.73333	224	5.9	354	232	4.85649	100	lobectomy	RML
636	0	0,1	other than SCLC	24	114	1	192	0	2	0	0	0	66	154	54	0	0	0	0	4.1	2.35	141	5.9	354	147	1.74827	3	lobectomy	RLL
637	0	2a-1	other than SCLC	34	98	0	160	0	2	0	0	0	69	159	68.4	1	0	0	0	4.3	6.93333	416	5.9	354	404	3.09743	100	lobectomy	LUL
638	0	2a-1	other than SCLC	64	124	0	126	0	2	0	0	0	61	157	47	0	0	0	0	3.9	4.76667	286	5.9	354	273	1.73098	50	lobectomy	RUL
639	0	2	other than SCLC	64	120	0	132	0	2	0	1	0	72	160	66	1	0	0	0	3.6	5.05	303	5.9	354	307	3.01746	50	lobectomy	RLL
641	0	0,1	other than SCLC	56	100	0	150	0	2	0	1	0	79	165.5	59.9	1	0	1	0	3.8	4.05	243	5.9	354	256	1.71189	50	lobectomy	RUL
642	0	2a-1	other than SCLC	42	94	1	174	0	2	0	0	0	72	159	58.35	1	1	0	0	4.4	3.3	198	5.9	354	212	1.21999	0	lobectomy	RUL
643	0	2a-1	other than SCLC	52	90	0	132	0	2	0	0	0	66	155.7	55.4	0	0	0	0	3.9	3.35	201	5.9	354	200	1.63679	0	lobectomy	RUL
644	0	2a-1	SCLC	64	122	0	154	0	2	0	0	0	74	160	60	1	0	0	0	4.4	3.4	204	5.9	354	199	3.9548	20	lobectomy	LUL
646	0	0,1	other than SCLC	72	100	1	178	1	2	0	1	0	67	156.1	50	0	0	0	0	4.2	1.8	108	5.9	354	120	4.35593	0	lobectomy	RLL
